# Supplementary material for: 4,5,6-Tri-O-acetyl-2,3-di-S-ethyl-2,3-dithio-d-allose diethyl dithio­acetal
Source: Acta Crystallogr Sect E Struct Rep Online. 2009 May 7;65(Pt 6):o1227. doi: 10.1107/S1600536809015694 (PMC2969703; doi:10.1107/S1600536809015694)
Supplement: Supplementary file 1 [file e-65-o1227-sup1.cif]

##############################################################################
###                                                                        ###
###        Electronic paper (Acta Crystallographica Section E)             ###
###                                                                        ###
##############################################################################
#                                                                            #
# This CIF contains the data in a paper accepted for publication in Acta     #
# Crystallographica Section E. It conforms to the requirements of Notes      #
# for Authors for Section E, and has been peer reviewed under the auspices   #
# of the IUCr Commission on Journals.                                        #
#                                                                            #
# Full details of the Crystallographic Information File format               #
# are given in the paper "The Crystallographic Information File (CIF):       #
# a New Standard Archive File for Crystallography" by S. R. Hall, F. H.      #
# Allen and I. D. Brown [Acta Cryst. (1991), A47, 655-685].                  #
#                                                                            #
# The current version of the core CIF dictionary is obtainable from          #
# ftp://ftp.iucr.org/pub/cif_core.dic. The current version number is 2.4.    #
#                                                                            #
# Software is freely available for graphical display of the structure(s) in  #
# this CIF.  For information consult the CIF home page http://www.iucr.org/  #
# cif/home.html                                                              #
#                                                                            #
# This file may be used for bona fide research purposes within the           #
# scientific community so long as proper attribution is given to the journal # 
# article from which it was obtained.                                        #
#                                                                            #
##############################################################################
                                             
data_global
_audit_creation_method     SHELXL-97
_journal_data_validation_number     ?
_journal_date_recd_electronic     2009-04-14
_journal_date_accepted     2009-04-27
_journal_name_full     'Acta Crystallographica, Section E'
_journal_year     2009
_journal_volume     65
_journal_issue      6
_journal_page_first     o1227
_journal_page_last     o1227
_journal_paper_category     QO
_journal_coeditor_code     LH2804
_publ_contact_author_name     'Professor Qinpei Wu'
_publ_contact_author_address
;School of Chemical Engineering and Environment,
Beijing Institue of Technology,
Beijing 100081,
P. R. China
;
_publ_contact_author_email     qpwu@bit.edu.cn
_publ_contact_author_fax     '86(10)68945474'
_publ_contact_author_phone     '86(10)68945474'
_publ_section_title
;
4,5,6-Tri-<i>O</i>-acetyl-2,3-di-<i>S</i>-ethyl-2,3-dithio-<i>D</i>-allose
diethyl dithioacetal
;
loop_
    _publ_author_name
    _publ_author_footnote
    _publ_author_address
    'Xi, Xiao-Dong' .
;
School of Chemical Engineering and Environment
Beijing Institute of Technology
Beijing 100081
People's Republic of China
;
    'Shi, Da-Xin' .
;
School of Chemical Engineering and Environment
Beijing Institute of Technology
Beijing 100081
People's Republic of China
;
    'Li, Hui' .
;
School of Science
Beijing Institute of Technology
Beijing 100081
People's Republic of China
;
    'Li, Yun-Zheng' .
;
School of Chemical Engineering and Environment
Beijing Institute of Technology
Beijing 100081
People's Republic of China
;
    'Wu, Qin-Pei' .
;
School of Chemical Engineering and Environment
Beijing Institute of Technology
Beijing 100081
People's Republic of China
;
data_I
_chemical_name_systematic
;
4,5,6-Tri-<i>O</i>-acetyl-2,3-di-<i>S</i>-ethyl-2,3-dithio-D-allose diethyl
dithioacetal
;
_chemical_name_common     ?
_chemical_formula_moiety     'C20 H36 O6 S4'
_chemical_formula_sum     'C20 H36 O6 S4'
_chemical_formula_structural     ?
_chemical_formula_analytical     ?
_chemical_formula_iupac     'C20 H36 O6 S4'
_chemical_formula_weight     500.73
_chemical_melting_point     ?
_symmetry_cell_setting     Monoclinic
_symmetry_space_group_name_H-M     'P 1 21 1'
_symmetry_space_group_name_Hall     'P 2yb'
loop_
    _symmetry_equiv_pos_as_xyz
    'x, y, z'
    '-x, y+1/2, -z'
_cell_length_a     8.3395(12)
_cell_length_b     16.726(2)
_cell_length_c     9.2027(14)
_cell_angle_alpha     90.00
_cell_angle_beta     95.772(5)
_cell_angle_gamma     90.00
_cell_volume     1277.2(3)
_cell_formula_units_Z     2
_cell_measurement_reflns_used     4760
_cell_measurement_theta_min     2.2
_cell_measurement_theta_max     27.9
_cell_measurement_temperature     113(2)
_exptl_crystal_description     block
_exptl_crystal_colour     colorless
_exptl_crystal_size_max     0.26
_exptl_crystal_size_mid     0.20
_exptl_crystal_size_min     0.18
_exptl_crystal_density_diffrn     1.302
_exptl_crystal_density_meas     ?
_exptl_crystal_density_method     'not measured'
_exptl_crystal_F_000     536
_exptl_absorpt_coefficient_mu     0.403
_exptl_absorpt_correction_type     multi-scan
_exptl_absorpt_process_details     '(CrystalClear; Rigaku/MSC, 2005)'
_exptl_absorpt_correction_T_min     0.9024
_exptl_absorpt_correction_T_max     0.9309
_exptl_special_details
;
;
_diffrn_ambient_temperature     113(2)
_diffrn_radiation_type     MoK\a
_diffrn_radiation_wavelength     0.71070
_diffrn_radiation_source     'rotating anode'
_diffrn_radiation_monochromator     confocal
_diffrn_measurement_device_type     'Rigaku Saturn'
_diffrn_measurement_method     \w
_diffrn_detector_area_resol_mean     14.63
_diffrn_reflns_number     16052
_diffrn_reflns_av_R_equivalents     0.0319
_diffrn_reflns_av_sigmaI/netI     0.0455
_diffrn_reflns_theta_min     2.22
_diffrn_reflns_theta_max     27.87
_diffrn_reflns_theta_full     27.87
_diffrn_measured_fraction_theta_max     1.000
_diffrn_measured_fraction_theta_full     1.000
_diffrn_reflns_limit_h_min     -10
_diffrn_reflns_limit_h_max     10
_diffrn_reflns_limit_k_min     -21
_diffrn_reflns_limit_k_max     22
_diffrn_reflns_limit_l_min     -12
_diffrn_reflns_limit_l_max     12
_diffrn_standards_number     0
_diffrn_standards_interval_count     0
_diffrn_standards_interval_time     0
_diffrn_standards_decay_%     0
_refine_special_details
;
Refinement of <i>F</i>^2^ against ALL reflections. The weighted <i>R</i>-factor
<i>wR</i> and goodness of fit <i>S</i> are based on <i>F</i>^2^, conventional
<i>R</i>-factors <i>R</i> are based on <i>F</i>, with <i>F</i> set to zero for
negative <i>F</i>^2^. The threshold expression of <i>F</i>^2^ >
\s(<i>F</i>^2^) is used only for calculating <i>R</i>-factors(gt) <i>etc</i>.
and is not relevant to the choice of reflections for refinement.
<i>R</i>-factors based on <i>F</i>^2^ are statistically about twice as large
as those based on <i>F</i>, and <i>R</i>- factors based on ALL data will be
even larger.
;
_reflns_number_total     6060
_reflns_number_gt     5802
_reflns_threshold_expression     I>2\s(I)
_refine_ls_structure_factor_coef     Fsqd
_refine_ls_matrix_type     full
_refine_ls_R_factor_all     0.0340
_refine_ls_R_factor_gt     0.0322
_refine_ls_wR_factor_gt     0.0631
_refine_ls_wR_factor_ref     0.0655
_refine_ls_goodness_of_fit_ref     1.044
_refine_ls_restrained_S_all     1.044
_refine_ls_number_reflns     6060
_refine_ls_number_parameters     298
_refine_ls_number_restraints     23
_refine_ls_hydrogen_treatment     constr
_refine_ls_weighting_scheme     calc
_refine_ls_weighting_details
                 'calc w=1/[\s^2^(Fo^2^)+(0.0326P)^2^] where P=(Fo^2^+2Fc^2^)/3'
_atom_sites_solution_hydrogens     geom
_atom_sites_solution_primary     direct
_atom_sites_solution_secondary     difmap
_refine_ls_shift/su_max     0.001
_refine_ls_shift/su_mean     0.000
_refine_diff_density_max     0.201
_refine_diff_density_min     -0.288
_refine_ls_extinction_method     none
_refine_ls_extinction_coef     ?
_refine_ls_abs_structure_details     'Flack (1983), 2919 Friedel pairs'
_refine_ls_abs_structure_Flack     -0.03(4)
loop_
    _atom_type_symbol
    _atom_type_description
    _atom_type_scat_dispersion_real
    _atom_type_scat_dispersion_imag
    _atom_type_scat_source
    'C' 'C' 0.0033 0.0016
                         'International Tables Vol C Tables 4.2.6.8 and 6.1.1.4'
    'H' 'H' 0.0000 0.0000
                         'International Tables Vol C Tables 4.2.6.8 and 6.1.1.4'
    'N' 'N' 0.0061 0.0033
                         'International Tables Vol C Tables 4.2.6.8 and 6.1.1.4'
    'O' 'O' 0.0106 0.0060
                         'International Tables Vol C Tables 4.2.6.8 and 6.1.1.4'
_computing_data_collection     'CrystalClear (Rigaku/MSC, 2005)'
_computing_cell_refinement     'CrystalClear (Rigaku/MSC, 2005)'
_computing_data_reduction     'CrystalClear (Rigaku/MSC, 2005)'
_computing_structure_solution     'SHELXS97 (Sheldrick, 2008)'
_computing_structure_refinement     'SHELXL97 (Sheldrick, 2008)'
_computing_molecular_graphics     'SHELXTL (Sheldrick, 2008)'
_computing_publication_material     'SHELXTL (Sheldrick, 2008)'
loop_
    _atom_site_type_symbol
    _atom_site_label
    _atom_site_fract_x
    _atom_site_fract_y
    _atom_site_fract_z
    _atom_site_U_iso_or_equiv
    _atom_site_adp_type
    _atom_site_calc_flag
    _atom_site_refinement_flags
    _atom_site_occupancy
    _atom_site_disorder_assembly
    _atom_site_disorder_group
    S S1 0.74081(5) -0.08494(3) 0.79166(5) 0.02103(10) Uani d . 1 . .
    S S2 0.70511(5) 0.08746(3) 0.88989(5) 0.02203(10) Uani d . 1 . .
    S S3 0.41930(5) 0.00547(3) 0.66199(5) 0.01940(10) Uani d . 1 A .
    S S4 0.85901(5) 0.02564(3) 0.42590(5) 0.02148(10) Uani d D 1 . .
    O O1 0.56270(15) -0.06561(7) 0.23706(13) 0.0182(3) Uani d . 1 A .
    O O2 0.32000(18) -0.12020(10) 0.25917(18) 0.0405(4) Uani d . 1 A .
    O O3 0.54225(14) 0.14186(7) 0.33931(12) 0.0169(3) Uani d . 1 . .
    O O4 0.68402(15) 0.21225(8) 0.18563(14) 0.0269(3) Uani d . 1 . .
    O O5 0.25647(13) 0.10093(8) 0.19236(13) 0.0209(3) Uani d . 1 A .
    O O6 0.26208(18) 0.22570(8) 0.10243(18) 0.0378(4) Uani d . 1 A .
    C C1 0.74322(19) 0.02080(11) 0.74033(17) 0.0171(3) Uani d . 1 A .
    H H1 0.8521 0.0336 0.7099 0.021 Uiso calc R 1 . .
    C C2 0.61765(18) 0.03465(11) 0.60845(18) 0.0156(3) Uani d . 1 . .
    H H2 0.6143 0.0933 0.5873 0.019 Uiso calc R 1 A .
    C C3 0.66042(18) -0.00888(10) 0.46908(17) 0.0147(3) Uani d . 1 A .
    H H3 0.6708 -0.0670 0.4933 0.018 Uiso calc R 1 . .
    C C4 0.53286(19) -0.00125(11) 0.33657(17) 0.0148(3) Uani d . 1 . .
    H H4 0.4224 -0.0068 0.3689 0.018 Uiso calc R 1 A .
    C C5 0.5413(2) 0.07353(10) 0.24304(18) 0.0164(4) Uani d . 1 A .
    H H5 0.6440 0.0727 0.1957 0.020 Uiso calc R 1 . .
    C C6 0.3999(2) 0.08169(12) 0.12490(18) 0.0202(4) Uani d . 1 . .
    H H6A 0.4227 0.1244 0.0554 0.024 Uiso calc R 1 A .
    H H6B 0.3843 0.0309 0.0700 0.024 Uiso calc R 1 . .
    C C7 0.8968(2) -0.08772(14) 0.94224(19) 0.0284(4) Uani d . 1 . .
    H H7A 0.8763 -0.0444 1.0112 0.034 Uiso calc R 1 . .
    H H7B 0.8888 -0.1391 0.9944 0.034 Uiso calc R 1 . .
    C C8 1.0684(2) -0.07889(15) 0.9010(3) 0.0398(5) Uani d . 1 . .
    H H8A 1.0926 -0.1230 0.8366 0.060 Uiso calc R 1 . .
    H H8B 1.1441 -0.0801 0.9896 0.060 Uiso calc R 1 . .
    H H8C 1.0788 -0.0279 0.8503 0.060 Uiso calc R 1 . .
    C C9 0.8906(2) 0.14400(14) 0.9124(2) 0.0311(5) Uani d . 1 . .
    H H9A 0.8924 0.1759 1.0031 0.037 Uiso calc R 1 . .
    H H9B 0.9821 0.1061 0.9247 0.037 Uiso calc R 1 . .
    C C10 0.9154(3) 0.19954(14) 0.7876(3) 0.0395(5) Uani d . 1 . .
    H H10A 0.9222 0.1683 0.6984 0.059 Uiso calc R 1 . .
    H H10B 1.0155 0.2297 0.8104 0.059 Uiso calc R 1 . .
    H H10C 0.8245 0.2368 0.7729 0.059 Uiso calc R 1 . .
    C C11 0.2932(2) 0.08823(13) 0.59307(19) 0.0237(4) Uani d . 1 . .
    H H11A 0.3106 0.0975 0.4896 0.028 Uiso calc R 1 A .
    H H11B 0.1789 0.0730 0.5962 0.028 Uiso calc R 1 . .
    C C12 0.3242(2) 0.16570(13) 0.6765(2) 0.0302(5) Uani d . 1 A .
    H H12A 0.2985 0.1585 0.7773 0.045 Uiso calc R 1 . .
    H H12B 0.2561 0.2080 0.6296 0.045 Uiso calc R 1 . .
    H H12C 0.4378 0.1806 0.6766 0.045 Uiso calc R 1 . .
    C C13 0.9482(3) -0.06248(16) 0.3541(3) 0.0317(8) Uani d PD 0.869(6) A 1
    H H13A 0.8677 -0.0883 0.2826 0.038 Uiso calc PR 0.869(6) A 1
    H H13B 1.0406 -0.0461 0.3013 0.038 Uiso calc PR 0.869(6) A 1
    C C14 1.0059(4) -0.1230(2) 0.4699(3) 0.0428(9) Uani d PDU 0.869(6) A 1
    H H14A 1.0905 -0.0991 0.5378 0.064 Uiso calc PR 0.869(6) A 1
    H H14B 1.0490 -0.1700 0.4233 0.064 Uiso calc PR 0.869(6) A 1
    H H14C 0.9154 -0.1392 0.5235 0.064 Uiso calc PR 0.869(6) A 1
    C C13' 0.9867(15) -0.0625(8) 0.4615(17) 0.024(5) Uani d PD 0.131(6) A 2
    H H13C 1.0967 -0.0488 0.4379 0.029 Uiso calc PR 0.131(6) A 2
    H H13D 0.9937 -0.0741 0.5674 0.029 Uiso calc PR 0.131(6) A 2
    C C14' 0.935(2) -0.1377(8) 0.381(2) 0.036(4) Uani d PDU 0.131(6) A 2
    H H14D 0.8573 -0.1665 0.4339 0.054 Uiso calc PR 0.131(6) A 2
    H H14E 1.0297 -0.1717 0.3722 0.054 Uiso calc PR 0.131(6) A 2
    H H14F 0.8855 -0.1240 0.2827 0.054 Uiso calc PR 0.131(6) A 2
    C C15 0.4443(2) -0.12014(11) 0.20382(19) 0.0200(4) Uani d . 1 . .
    C C16 0.4899(3) -0.17588(12) 0.0885(2) 0.0277(4) Uani d . 1 A .
    H H16A 0.4155 -0.2214 0.0805 0.042 Uiso calc R 1 . .
    H H16B 0.6000 -0.1952 0.1143 0.042 Uiso calc R 1 . .
    H H16C 0.4843 -0.1477 -0.0053 0.042 Uiso calc R 1 . .
    C C17 0.6157(2) 0.20907(11) 0.2941(2) 0.0209(4) Uani d . 1 . .
    C C18 0.5959(3) 0.27634(12) 0.3979(2) 0.0326(5) Uani d . 1 . .
    H H18A 0.6485 0.3244 0.3644 0.049 Uiso calc R 1 . .
    H H18B 0.6454 0.2617 0.4954 0.049 Uiso calc R 1 . .
    H H18C 0.4810 0.2871 0.4021 0.049 Uiso calc R 1 . .
    C C19 0.2065(2) 0.17773(11) 0.1783(2) 0.0221(4) Uani d . 1 . .
    C C20 0.0766(2) 0.19526(13) 0.2743(2) 0.0301(5) Uani d . 1 A .
    H H20A 0.1246 0.2033 0.3748 0.045 Uiso calc R 1 . .
    H H20B 0.0012 0.1502 0.2712 0.045 Uiso calc R 1 . .
    H H20C 0.0187 0.2437 0.2397 0.045 Uiso calc R 1 . .
loop_
    _atom_site_aniso_label
    _atom_site_aniso_U_11
    _atom_site_aniso_U_22
    _atom_site_aniso_U_33
    _atom_site_aniso_U_12
    _atom_site_aniso_U_13
    _atom_site_aniso_U_23
    S1 0.0232(2) 0.0209(2) 0.0183(2) -0.00083(19) -0.00179(18) 0.00364(18)
    S2 0.0236(2) 0.0275(2) 0.0155(2) -0.00207(19) 0.00384(17) -0.00323(19)
    S3 0.0155(2) 0.0251(2) 0.0183(2) -0.00173(18) 0.00489(16) 0.00091(18)
    S4 0.01363(19) 0.0294(3) 0.0218(2) -0.00129(18) 0.00362(16) 0.00257(19)
    O1 0.0183(6) 0.0201(7) 0.0166(6) -0.0007(5) 0.0034(5) -0.0072(5)
    O2 0.0312(8) 0.0411(9) 0.0523(10) -0.0176(7) 0.0194(7) -0.0234(8)
    O3 0.0213(6) 0.0138(6) 0.0157(6) -0.0013(5) 0.0026(5) 0.0002(5)
    O4 0.0221(7) 0.0292(8) 0.0298(7) -0.0023(6) 0.0050(6) 0.0102(6)
    O5 0.0175(6) 0.0194(7) 0.0253(7) 0.0012(5) -0.0005(5) 0.0021(5)
    O6 0.0368(8) 0.0244(8) 0.0556(10) 0.0038(6) 0.0209(8) 0.0118(7)
    C1 0.0174(8) 0.0212(9) 0.0128(8) -0.0003(7) 0.0018(6) -0.0010(7)
    C2 0.0128(8) 0.0171(8) 0.0167(8) -0.0016(7) 0.0006(6) -0.0001(6)
    C3 0.0146(8) 0.0165(9) 0.0133(8) 0.0000(7) 0.0028(6) 0.0000(7)
    C4 0.0153(8) 0.0159(8) 0.0132(8) 0.0026(7) 0.0009(6) -0.0056(7)
    C5 0.0152(8) 0.0166(9) 0.0172(9) 0.0016(7) 0.0016(6) -0.0023(7)
    C6 0.0209(9) 0.0257(10) 0.0138(8) 0.0023(8) 0.0011(7) -0.0024(7)
    C7 0.0352(10) 0.0305(11) 0.0176(9) 0.0017(9) -0.0064(8) 0.0041(9)
    C8 0.0276(11) 0.0400(13) 0.0482(14) 0.0029(10) -0.0139(9) 0.0012(11)
    C9 0.0263(10) 0.0344(12) 0.0317(11) -0.0028(9) -0.0008(8) -0.0138(9)
    C10 0.0338(11) 0.0283(12) 0.0586(15) -0.0064(10) 0.0160(11) -0.0079(11)
    C11 0.0174(8) 0.0356(11) 0.0182(9) 0.0039(8) 0.0029(7) 0.0010(9)
    C12 0.0293(11) 0.0346(12) 0.0271(11) 0.0066(9) 0.0041(8) -0.0036(9)
    C13 0.0213(12) 0.0515(18) 0.0234(15) 0.0072(11) 0.0073(10) -0.0077(11)
    C14 0.0442(17) 0.046(2) 0.0393(18) 0.0195(14) 0.0118(13) -0.0025(14)
    C13' 0.007(7) 0.045(12) 0.022(10) -0.005(6) 0.004(6) 0.002(7)
    C14' 0.032(7) 0.024(7) 0.050(8) 0.010(6) -0.009(6) -0.005(6)
    C15 0.0265(10) 0.0197(9) 0.0138(9) -0.0023(8) 0.0025(7) -0.0008(7)
    C16 0.0377(11) 0.0240(10) 0.0222(10) -0.0048(9) 0.0067(8) -0.0076(8)
    C17 0.0155(8) 0.0178(9) 0.0281(10) 0.0003(7) -0.0037(7) 0.0074(8)
    C18 0.0386(12) 0.0200(10) 0.0382(13) -0.0062(9) -0.0003(10) -0.0018(8)
    C19 0.0166(8) 0.0230(10) 0.0253(10) 0.0003(8) -0.0043(7) 0.0008(8)
    C20 0.0242(10) 0.0332(12) 0.0329(12) 0.0057(9) 0.0033(8) 0.0084(9)
_geom_special_details
;
All e.s.d.'s (except the e.s.d. in the dihedral angle between two l.s. planes)
are estimated using the full covariance matrix. The cell e.s.d.'s are taken
into account individually in the estimation of e.s.d.'s in distances, angles
and torsion angles; correlations between e.s.d.'s in cell parameters are only
used when they are defined by crystal symmetry. An approximate (isotropic)
treatment of cell e.s.d.'s is used for estimating e.s.d.'s involving l.s.
planes.
;
loop_
    _geom_bond_atom_site_label_1
    _geom_bond_atom_site_label_2
    _geom_bond_site_symmetry_2
    _geom_bond_distance
    _geom_bond_publ_flag
    S1 C7 . 1.8035(18) ?
    S1 C1 . 1.8313(19) ?
    S2 C9 . 1.807(2) ?
    S2 C1 . 1.8238(17) ?
    S3 C11 . 1.814(2) ?
    S3 C2 . 1.8387(16) ?
    S4 C13 . 1.806(2) ?
    S4 C13' . 1.829(13) ?
    S4 C3 . 1.8348(16) ?
    O1 C15 . 1.357(2) ?
    O1 C4 . 1.4510(19) ?
    O2 C15 . 1.200(2) ?
    O3 C17 . 1.365(2) ?
    O3 C5 . 1.446(2) ?
    O4 C17 . 1.199(2) ?
    O5 C19 . 1.352(2) ?
    O5 C6 . 1.439(2) ?
    O6 C19 . 1.188(2) ?
    C1 C2 . 1.539(2) ?
    C1 H1 . 1.0000 ?
    C2 C3 . 1.547(2) ?
    C2 H2 . 1.0000 ?
    C3 C4 . 1.541(2) ?
    C3 H3 . 1.0000 ?
    C4 C5 . 1.524(2) ?
    C4 H4 . 1.0000 ?
    C5 C6 . 1.527(2) ?
    C5 H5 . 1.0000 ?
    C6 H6A . 0.9900 ?
    C6 H6B . 0.9900 ?
    C7 C8 . 1.524(3) ?
    C7 H7A . 0.9900 ?
    C7 H7B . 0.9900 ?
    C8 H8A . 0.9800 ?
    C8 H8B . 0.9800 ?
    C8 H8C . 0.9800 ?
    C9 C10 . 1.507(3) ?
    C9 H9A . 0.9900 ?
    C9 H9B . 0.9900 ?
    C10 H10A . 0.9800 ?
    C10 H10B . 0.9800 ?
    C10 H10C . 0.9800 ?
    C11 C12 . 1.515(3) ?
    C11 H11A . 0.9900 ?
    C11 H11B . 0.9900 ?
    C12 H12A . 0.9800 ?
    C12 H12B . 0.9800 ?
    C12 H12C . 0.9800 ?
    C13 C14 . 1.513(4) ?
    C13 H13A . 0.9900 ?
    C13 H13B . 0.9900 ?
    C14 H14A . 0.9800 ?
    C14 H14B . 0.9800 ?
    C14 H14C . 0.9800 ?
    C13' C14' . 1.502(19) ?
    C13' H13C . 0.9900 ?
    C13' H13D . 0.9900 ?
    C14' H14D . 0.9800 ?
    C14' H14E . 0.9800 ?
    C14' H14F . 0.9800 ?
    C15 C16 . 1.491(2) ?
    C16 H16A . 0.9800 ?
    C16 H16B . 0.9800 ?
    C16 H16C . 0.9800 ?
    C17 C18 . 1.496(3) ?
    C18 H18A . 0.9800 ?
    C18 H18B . 0.9800 ?
    C18 H18C . 0.9800 ?
    C19 C20 . 1.495(3) ?
    C20 H20A . 0.9800 ?
    C20 H20B . 0.9800 ?
    C20 H20C . 0.9800 ?
loop_
    _geom_angle_atom_site_label_1
    _geom_angle_atom_site_label_2
    _geom_angle_atom_site_label_3
    _geom_angle_site_symmetry_1
    _geom_angle_site_symmetry_3
    _geom_angle
    _geom_angle_publ_flag
    C7 S1 C1 . . 101.38(9) ?
    C9 S2 C1 . . 101.20(9) ?
    C11 S3 C2 . . 102.08(8) ?
    C13 S4 C13' . . 32.2(5) ?
    C13 S4 C3 . . 103.66(10) ?
    C13' S4 C3 . . 103.3(4) ?
    C15 O1 C4 . . 118.30(13) ?
    C17 O3 C5 . . 116.06(13) ?
    C19 O5 C6 . . 115.63(14) ?
    C2 C1 S2 . . 110.29(11) ?
    C2 C1 S1 . . 108.94(11) ?
    S2 C1 S1 . . 112.86(9) ?
    C2 C1 H1 . . 108.2 ?
    S2 C1 H1 . . 108.2 ?
    S1 C1 H1 . . 108.2 ?
    C1 C2 C3 . . 112.81(13) ?
    C1 C2 S3 . . 107.93(11) ?
    C3 C2 S3 . . 112.69(11) ?
    C1 C2 H2 . . 107.7 ?
    C3 C2 H2 . . 107.7 ?
    S3 C2 H2 . . 107.7 ?
    C4 C3 C2 . . 114.75(13) ?
    C4 C3 S4 . . 111.65(11) ?
    C2 C3 S4 . . 108.65(11) ?
    C4 C3 H3 . . 107.1 ?
    C2 C3 H3 . . 107.1 ?
    S4 C3 H3 . . 107.1 ?
    O1 C4 C5 . . 103.41(12) ?
    O1 C4 C3 . . 106.83(13) ?
    C5 C4 C3 . . 116.60(14) ?
    O1 C4 H4 . . 109.9 ?
    C5 C4 H4 . . 109.9 ?
    C3 C4 H4 . . 109.9 ?
    O3 C5 C4 . . 107.49(13) ?
    O3 C5 C6 . . 108.79(13) ?
    C4 C5 C6 . . 113.55(14) ?
    O3 C5 H5 . . 109.0 ?
    C4 C5 H5 . . 109.0 ?
    C6 C5 H5 . . 109.0 ?
    O5 C6 C5 . . 109.18(13) ?
    O5 C6 H6A . . 109.8 ?
    C5 C6 H6A . . 109.8 ?
    O5 C6 H6B . . 109.8 ?
    C5 C6 H6B . . 109.8 ?
    H6A C6 H6B . . 108.3 ?
    C8 C7 S1 . . 115.40(14) ?
    C8 C7 H7A . . 108.4 ?
    S1 C7 H7A . . 108.4 ?
    C8 C7 H7B . . 108.4 ?
    S1 C7 H7B . . 108.4 ?
    H7A C7 H7B . . 107.5 ?
    C7 C8 H8A . . 109.5 ?
    C7 C8 H8B . . 109.5 ?
    H8A C8 H8B . . 109.5 ?
    C7 C8 H8C . . 109.5 ?
    H8A C8 H8C . . 109.5 ?
    H8B C8 H8C . . 109.5 ?
    C10 C9 S2 . . 114.64(15) ?
    C10 C9 H9A . . 108.6 ?
    S2 C9 H9A . . 108.6 ?
    C10 C9 H9B . . 108.6 ?
    S2 C9 H9B . . 108.6 ?
    H9A C9 H9B . . 107.6 ?
    C9 C10 H10A . . 109.5 ?
    C9 C10 H10B . . 109.5 ?
    H10A C10 H10B . . 109.5 ?
    C9 C10 H10C . . 109.5 ?
    H10A C10 H10C . . 109.5 ?
    H10B C10 H10C . . 109.5 ?
    C12 C11 S3 . . 114.35(13) ?
    C12 C11 H11A . . 108.7 ?
    S3 C11 H11A . . 108.7 ?
    C12 C11 H11B . . 108.7 ?
    S3 C11 H11B . . 108.7 ?
    H11A C11 H11B . . 107.6 ?
    C11 C12 H12A . . 109.5 ?
    C11 C12 H12B . . 109.5 ?
    H12A C12 H12B . . 109.5 ?
    C11 C12 H12C . . 109.5 ?
    H12A C12 H12C . . 109.5 ?
    H12B C12 H12C . . 109.5 ?
    C14 C13 S4 . . 113.70(19) ?
    C14 C13 H13A . . 108.8 ?
    S4 C13 H13A . . 108.8 ?
    C14 C13 H13B . . 108.8 ?
    S4 C13 H13B . . 108.8 ?
    H13A C13 H13B . . 107.7 ?
    C14' C13' S4 . . 117.0(11) ?
    C14' C13' H13C . . 108.0 ?
    S4 C13' H13C . . 108.0 ?
    C14' C13' H13D . . 108.0 ?
    S4 C13' H13D . . 108.0 ?
    H13C C13' H13D . . 107.3 ?
    C13' C14' H14D . . 109.5 ?
    C13' C14' H14E . . 109.5 ?
    H14D C14' H14E . . 109.5 ?
    C13' C14' H14F . . 109.5 ?
    H14D C14' H14F . . 109.5 ?
    H14E C14' H14F . . 109.5 ?
    O2 C15 O1 . . 123.03(17) ?
    O2 C15 C16 . . 126.52(18) ?
    O1 C15 C16 . . 110.42(15) ?
    C15 C16 H16A . . 109.5 ?
    C15 C16 H16B . . 109.5 ?
    H16A C16 H16B . . 109.5 ?
    C15 C16 H16C . . 109.5 ?
    H16A C16 H16C . . 109.5 ?
    H16B C16 H16C . . 109.5 ?
    O4 C17 O3 . . 123.77(18) ?
    O4 C17 C18 . . 126.18(18) ?
    O3 C17 C18 . . 110.05(15) ?
    C17 C18 H18A . . 109.5 ?
    C17 C18 H18B . . 109.5 ?
    H18A C18 H18B . . 109.5 ?
    C17 C18 H18C . . 109.5 ?
    H18A C18 H18C . . 109.5 ?
    H18B C18 H18C . . 109.5 ?
    O6 C19 O5 . . 124.29(17) ?
    O6 C19 C20 . . 124.31(18) ?
    O5 C19 C20 . . 111.37(16) ?
    C19 C20 H20A . . 109.5 ?
    C19 C20 H20B . . 109.5 ?
    H20A C20 H20B . . 109.5 ?
    C19 C20 H20C . . 109.5 ?
    H20A C20 H20C . . 109.5 ?
    H20B C20 H20C . . 109.5 ?
loop_
    _geom_torsion_atom_site_label_1
    _geom_torsion_atom_site_label_2
    _geom_torsion_atom_site_label_3
    _geom_torsion_atom_site_label_4
    _geom_torsion_site_symmetry_1
    _geom_torsion_site_symmetry_2
    _geom_torsion_site_symmetry_3
    _geom_torsion_site_symmetry_4
    _geom_torsion
    _geom_torsion_publ_flag
    C9 S2 C1 C2 . . . . -119.35(13) ?
    C9 S2 C1 S1 . . . . 118.55(11) ?
    C7 S1 C1 C2 . . . . 178.77(11) ?
    C7 S1 C1 S2 . . . . -58.37(11) ?
    S2 C1 C2 C3 . . . . 169.79(11) ?
    S1 C1 C2 C3 . . . . -65.83(15) ?
    S2 C1 C2 S3 . . . . -65.04(13) ?
    S1 C1 C2 S3 . . . . 59.34(13) ?
    C11 S3 C2 C1 . . . . 134.39(12) ?
    C11 S3 C2 C3 . . . . -100.37(12) ?
    C1 C2 C3 C4 . . . . 176.29(14) ?
    S3 C2 C3 C4 . . . . 53.74(17) ?
    C1 C2 C3 S4 . . . . -57.96(16) ?
    S3 C2 C3 S4 . . . . 179.49(9) ?
    C13 S4 C3 C4 . . . . -87.95(15) ?
    C13' S4 C3 C4 . . . . -121.1(5) ?
    C13 S4 C3 C2 . . . . 144.51(13) ?
    C13' S4 C3 C2 . . . . 111.4(5) ?
    C15 O1 C4 C5 . . . . -116.96(15) ?
    C15 O1 C4 C3 . . . . 119.46(15) ?
    C2 C3 C4 O1 . . . . -160.52(13) ?
    S4 C3 C4 O1 . . . . 75.30(15) ?
    C2 C3 C4 C5 . . . . 84.49(17) ?
    S4 C3 C4 C5 . . . . -39.69(17) ?
    C17 O3 C5 C4 . . . . 153.04(14) ?
    C17 O3 C5 C6 . . . . -83.62(17) ?
    O1 C4 C5 O3 . . . . -169.73(12) ?
    C3 C4 C5 O3 . . . . -52.85(18) ?
    O1 C4 C5 C6 . . . . 69.89(16) ?
    C3 C4 C5 C6 . . . . -173.23(13) ?
    C19 O5 C6 C5 . . . . 104.90(17) ?
    O3 C5 C6 O5 . . . . -48.42(19) ?
    C4 C5 C6 O5 . . . . 71.22(18) ?
    C1 S1 C7 C8 . . . . -71.74(18) ?
    C1 S2 C9 C10 . . . . 68.51(17) ?
    C2 S3 C11 C12 . . . . -71.05(15) ?
    C13' S4 C13 C14 . . . . 18.1(8) ?
    C3 S4 C13 C14 . . . . -75.1(2) ?
    C13 S4 C13' C14' . . . . -38.2(11) ?
    C3 S4 C13' C14' . . . . 56.4(13) ?
    C4 O1 C15 O2 . . . . -4.4(3) ?
    C4 O1 C15 C16 . . . . 173.80(15) ?
    C5 O3 C17 O4 . . . . -3.9(2) ?
    C5 O3 C17 C18 . . . . 175.50(14) ?
    C6 O5 C19 O6 . . . . 8.6(3) ?
    C6 O5 C19 C20 . . . . -169.42(14) ?
