# Supplementary material for: 4,5,6-Tri-O-acetyl-2,3-di-S-ethyl-2,3-dithio-d-allose diethyl dithio­acetal
Source: Acta Crystallogr Sect E Struct Rep Online. 2009 May 7;65(Pt 6):o1227. doi: 10.1107/S1600536809015694 (PMC2969703; doi:10.1107/S1600536809015694)
Supplement: Supplementary file 2 [file e-65-o1227-Isup2.hkl]

# 
# h,k,l, Fc-squared, Fo-squared, sigma(Fo-squared) and status flag 
# 
data_I
_shelx_title '  _r070725a' 
_shelx_refln_list_code          4 
_shelx_F_calc_maximum      184.55 
_exptl_crystal_F_000       536.00 
_reflns_d_resolution_high  0.7600 
 
loop_ 
 _symmetry_equiv_pos_as_xyz 
 'x, y, z' 
 '-x, y+1/2, -z' 
 
_cell_length_a     8.3395 
_cell_length_b    16.7261 
_cell_length_c     9.2027 
_cell_angle_alpha  90.000 
_cell_angle_beta   95.772 
_cell_angle_gamma  90.000 
 
_shelx_F_squared_multiplier     1.000 
 
loop_ 
 _refln_index_h 
 _refln_index_k 
 _refln_index_l 
 _refln_F_squared_calc 
 _refln_F_squared_meas 
 _refln_F_squared_sigma 
 _refln_observed_status 
   1 -21   0        7.65        4.77      3.43 o 
   2 -21   0       76.80       54.46     16.92 o 
   3 -21   0      143.80      126.66     28.70 o 
   0 -20   0       99.14       67.19     27.38 o 
   1 -20   0       16.50       13.16      4.37 o 
   2 -20   0       57.72       53.98     17.28 o 
   3 -20   0       14.10        5.39      5.72 o 
   4 -20   0        5.66        3.52      4.75 o 
   1 -19   0      213.33      213.74     29.21 o 
   2 -19   0       53.91       47.53     10.63 o 
   3 -19   0       60.81       66.35     13.86 o 
   4 -19   0       16.99        9.59      7.87 o 
   5 -19   0       48.24       41.55     18.05 o 
   0 -18   0      391.04      382.42     20.28 o 
   1 -18   0      254.57      240.87     15.45 o 
   2 -18   0      172.32      185.30     12.51 o 
   3 -18   0      122.46      107.71     20.76 o 
   4 -18   0        0.82        7.27      4.25 o 
   5 -18   0      255.61      242.65     31.85 o 
   6 -18   0       43.63       43.23     12.87 o 
   1 -17   0     1245.52     1312.25     40.43 o 
   2 -17   0      171.68      159.59     22.52 o 
   3 -17   0       94.51       81.03     14.72 o 
   4 -17   0       11.70        9.00      7.05 o 
   5 -17   0       15.02       12.94      5.19 o 
   6 -17   0      238.26      248.65     18.45 o 
   0 -16   0      503.43      508.30     16.66 o 
   1 -16   0      221.62      232.04     15.31 o 
   2 -16   0     1297.30     1297.17     22.51 o 
   3 -16   0       82.95       84.25     12.35 o 
   4 -16   0      118.75      106.34     25.87 o 
   5 -16   0      197.26      219.40     40.24 o 
   6 -16   0        0.85       11.83      5.70 o 
   7 -16   0      181.06      138.08     33.34 o 
   1 -15   0        3.50        6.35      3.10 o 
   2 -15   0      132.13      129.77      9.16 o 
   3 -15   0       60.07       54.31      8.78 o 
   4 -15   0       17.56       18.01      4.38 o 
   5 -15   0      209.34      213.10     32.51 o 
   6 -15   0       28.22       24.69      7.85 o 
   7 -15   0      153.50      122.69     28.47 o 
   0 -14   0     1389.57     1412.51     72.23 o 
   1 -14   0      671.43      669.18     16.38 o 
   2 -14   0      274.80      253.08      9.72 o 
   3 -14   0       52.75       69.74     10.84 o 
   4 -14   0        1.02        4.01      1.63 o 
   5 -14   0        4.73        2.53      3.55 o 
   6 -14   0      317.04      351.90     43.53 o 
   7 -14   0      527.63      549.95     19.81 o 
   8 -14   0      147.97      119.59     23.92 o 
   1 -13   0      207.29      222.39     14.31 o 
   2 -13   0      401.38      387.17     11.83 o 
   3 -13   0      342.05      296.52     18.94 o 
   4 -13   0      164.07      158.39     22.69 o 
   5 -13   0      288.59      293.29     40.64 o 
   6 -13   0      271.04      245.31     38.93 o 
   7 -13   0      183.29      178.49     32.13 o 
   8 -13   0      288.52      291.99     23.40 o 
   0 -12   0     1759.66     1917.33     54.48 o 
   1 -12   0      496.29      531.22     22.57 o 
   2 -12   0      246.44      214.77      9.71 o 
   3 -12   0       13.13       16.29      3.48 o 
   4 -12   0      585.45      611.94     14.28 o 
   5 -12   0      135.31      134.23      8.91 o 
   6 -12   0      347.97      347.48     20.29 o 
   7 -12   0      227.28      203.32     37.71 o 
   8 -12   0       32.08       27.45      7.50 o 
   9 -12   0       52.58       58.67     15.09 o 
   1 -11   0      822.01      848.34     27.19 o 
   2 -11   0        4.14        4.94      1.94 o 
   3 -11   0     1174.79     1146.84     29.06 o 
   4 -11   0      519.83      519.73     14.25 o 
   5 -11   0      130.89      129.44      9.17 o 
   6 -11   0      173.11      179.12     28.09 o 
   7 -11   0        6.39       10.37      3.33 o 
   8 -11   0       98.47       96.96     15.86 o 
   9 -11   0      120.87      106.21     18.92 o 
   0 -10   0     4013.38     4124.56     68.05 o 
   1 -10   0      407.63      387.42     11.40 o 
   2 -10   0      615.94      630.73     23.32 o 
   3 -10   0      832.87      824.37     12.20 o 
   4 -10   0       53.14       57.05      8.41 o 
   5 -10   0       82.30       80.56      4.31 o 
   6 -10   0      616.11      623.92     19.95 o 
   7 -10   0      207.39      184.70     26.33 o 
   8 -10   0      441.43      475.34     22.45 o 
   9 -10   0       77.92       66.17     13.38 o 
   1  -9   0     1282.93     1324.14     19.80 o 
   2  -9   0      707.16      682.48     11.08 o 
   3  -9   0      421.71      395.12     24.00 o 
   4  -9   0      798.72      851.49     17.48 o 
   5  -9   0      641.73      651.80     11.96 o 
   6  -9   0       77.33       91.97      5.55 o 
   7  -9   0      416.32      434.70     17.81 o 
   8  -9   0      213.67      231.10     32.99 o 
   9  -9   0      466.63      476.86     22.05 o 
   0  -8   0      209.79      212.81      6.06 o 
   1  -8   0      604.89      628.97     12.57 o 
   2  -8   0      299.64      314.85     15.91 o 
   3  -8   0     1184.68     1129.12     27.35 o 
   4  -8   0      464.53      467.77      9.14 o 
   5  -8   0      322.75      306.31      6.10 o 
   6  -8   0       91.82       80.96      5.49 o 
   7  -8   0      296.82      304.51     33.40 o 
   8  -8   0      208.74      224.64     31.96 o 
   9  -8   0      128.80      145.89     21.69 o 
  10  -8   0      213.36      196.75     28.20 o 
   1  -7   0      886.29      883.66     10.49 o 
   2  -7   0     2828.23     2610.28     41.16 o 
   3  -7   0      138.01      152.26      6.52 o 
   4  -7   0       53.08       53.17      3.99 o 
   5  -7   0      230.22      229.36      7.71 o 
   6  -7   0      109.56      110.64      5.62 o 
   7  -7   0      656.12      666.69     47.99 o 
   8  -7   0      221.15      243.54     29.60 o 
   9  -7   0      806.16      767.51     21.95 o 
  10  -7   0       85.06       61.73     19.78 o 
   0  -6   0     3941.84     3816.70     59.01 o 
   1  -6   0      420.53      425.77      9.40 o 
   2  -6   0     3021.33     3001.34     51.32 o 
   3  -6   0     1572.76     1579.80     30.88 o 
   4  -6   0     1754.96     1820.86     26.22 o 
   5  -6   0      442.29      436.62     14.07 o 
   6  -6   0      362.73      357.13     15.07 o 
   7  -6   0      139.21      150.45      6.11 o 
   8  -6   0       54.96       45.50     10.14 o 
   9  -6   0      224.81      221.14     33.11 o 
  10  -6   0        6.38        7.34      5.05 o 
   1  -5   0       62.20       60.40      1.80 o 
   2  -5   0      362.66      359.58      5.29 o 
   3  -5   0       65.26       60.19      6.06 o 
   4  -5   0      236.14      248.01      6.01 o 
   5  -5   0     2324.27     2376.93     23.93 o 
   6  -5   0       51.87       47.64      4.77 o 
   7  -5   0       85.86       96.50     10.61 o 
   8  -5   0      116.53      108.32      7.34 o 
   9  -5   0      292.98      274.18     48.87 o 
  10  -5   0        4.58        1.48      3.27 o 
   0  -4   0     1815.24     1738.05     57.99 o 
   1  -4   0     3016.62     2814.79     40.97 o 
   2  -4   0      167.42      156.62      4.66 o 
   3  -4   0      403.35      422.77      6.37 o 
   4  -4   0     1748.88     1740.08     20.35 o 
   5  -4   0      915.58      897.32     12.24 o 
   6  -4   0      379.44      380.36      7.57 o 
   7  -4   0      420.55      442.83     20.17 o 
   8  -4   0       93.06       96.66     12.50 o 
   9  -4   0      116.97      120.81     23.41 o 
  10  -4   0       59.11       60.19     14.91 o 
   1  -3   0     2958.03     2723.02     33.66 o 
   2  -3   0      535.78      535.02      5.69 o 
   3  -3   0      742.48      782.88      8.65 o 
   4  -3   0      127.49      129.77      3.48 o 
   5  -3   0      394.45      381.91      8.38 o 
   6  -3   0      276.73      298.74     13.63 o 
   7  -3   0      600.80      585.62     15.60 o 
   8  -3   0       35.39       27.16      4.84 o 
   9  -3   0      479.40      503.95     30.50 o 
  10  -3   0       11.03       13.59      6.00 o 
   0  -2   0    10069.93     7839.37    281.12 o 
   1  -2   0     1305.95     1237.77     18.44 o 
   2  -2   0     2128.92     2090.09     23.90 o 
   3  -2   0      264.64      254.13      3.19 o 
   4  -2   0      228.29      233.04      3.83 o 
   5  -2   0      150.17      153.99      3.65 o 
   6  -2   0      201.87      206.58      7.54 o 
   7  -2   0     1278.32     1314.53     27.18 o 
   8  -2   0       33.01       37.89      7.11 o 
   9  -2   0       21.69       14.92      3.15 o 
  10  -2   0      280.43      298.81     17.96 o 
   1  -1   0     3383.28     2976.22     22.73 o 
   2  -1   0     1839.83     1771.01     13.72 o 
   3  -1   0     2381.02     2397.15     24.92 o 
   4  -1   0      131.47      125.33      3.43 o 
   5  -1   0      423.13      427.94      6.90 o 
   6  -1   0     1209.22     1208.05     21.58 o 
   7  -1   0      241.18      242.86     12.14 o 
   8  -1   0        8.66        2.87      2.71 o 
   9  -1   0      905.45      920.80     21.27 o 
  10  -1   0       98.20       82.34     30.94 o 
   1   0   0     5291.58     4605.82     44.98 o 
   2   0   0       85.02      103.36      1.95 o 
   3   0   0      829.12      847.62      7.58 o 
   4   0   0        3.24        3.03      0.88 o 
   5   0   0     1186.53     1163.11     25.37 o 
   6   0   0     1216.57     1263.55     20.56 o 
   7   0   0     1631.26     1659.56     31.60 o 
   8   0   0        8.22       15.93      3.48 o 
   9   0   0       12.17       11.81      2.90 o 
  10   0   0       24.14       21.96     10.77 o 
   1   1   0     3374.64     2958.49     25.45 o 
   2   1   0     1809.30     1729.90     11.98 o 
   3   1   0     2301.03     2281.92     22.17 o 
   4   1   0      131.78      121.79      5.86 o 
   5   1   0      429.28      419.78      9.12 o 
   6   1   0     1214.14     1241.48     43.76 o 
   7   1   0      239.37      227.65     22.94 o 
   8   1   0        7.28        7.78      2.02 o 
   9   1   0      911.16      941.43     23.06 o 
  10   1   0       99.03       93.18      7.60 o 
   0   2   0    10164.66     7852.00     92.15 o 
   1   2   0     1314.88     1226.57     11.70 o 
   2   2   0     2148.84     2082.88     15.57 o 
   3   2   0      264.51      259.41      3.84 o 
   4   2   0      226.84      230.01      4.79 o 
   5   2   0      152.28      151.24      8.54 o 
   6   2   0      209.44      201.81     21.25 o 
   7   2   0     1276.61     1238.59     35.30 o 
   8   2   0       34.16       33.20      6.61 o 
   9   2   0       22.43       18.07      7.24 o 
  10   2   0      284.79      287.00     12.34 o 
   1   3   0     2943.96     2636.53     20.00 o 
   2   3   0      569.13      562.88      4.92 o 
   3   3   0      751.29      783.27     12.75 o 
   4   3   0      126.87      131.75      4.96 o 
   5   3   0      395.83      409.49      8.91 o 
   6   3   0      279.57      309.79     15.04 o 
   7   3   0      596.26      589.91     16.18 o 
   8   3   0       37.57       32.41      5.81 o 
   9   3   0      488.92      488.03     17.27 o 
  10   3   0       11.84       12.25      4.04 o 
   0   4   0     1799.68     1775.92     21.35 o 
   1   4   0     3025.39     2801.65     27.20 o 
   2   4   0      159.94      148.46      2.26 o 
   3   4   0      413.80      435.08      5.44 o 
   4   4   0     1723.68     1720.75     25.03 o 
   5   4   0      934.77      913.35     13.69 o 
   6   4   0      379.22      392.97     10.48 o 
   7   4   0      431.44      443.85     10.38 o 
   8   4   0       95.11       85.23      9.49 o 
   9   4   0      113.33       95.96     12.75 o 
  10   4   0       59.86       54.68     14.81 o 
   1   5   0       56.00       48.65      2.32 o 
   2   5   0      378.36      364.44      5.93 o 
   3   5   0       59.62       55.09      2.91 o 
   4   5   0      233.00      251.32      7.20 o 
   5   5   0     2342.52     2431.09     31.42 o 
   6   5   0       57.35       51.74      7.68 o 
   7   5   0       83.26       77.09      9.60 o 
   8   5   0      113.97      110.06      5.08 o 
   9   5   0      290.64      293.27     26.35 o 
  10   5   0        4.91        2.44      2.07 o 
   0   6   0     3937.86     3766.80     54.47 o 
   1   6   0      421.65      427.40      4.49 o 
   2   6   0     2981.17     2916.85     69.80 o 
   3   6   0     1538.65     1525.63     19.23 o 
   4   6   0     1766.52     1788.66     22.30 o 
   5   6   0      437.66      428.04      9.79 o 
   6   6   0      359.95      355.11     13.08 o 
   7   6   0      146.88      150.35     13.06 o 
   8   6   0       53.66       57.58     11.83 o 
   9   6   0      224.15      202.67     29.46 o 
  10   6   0        5.83       10.39      3.84 o 
   1   7   0      872.48      868.52     20.54 o 
   2   7   0     2821.96     2745.29     29.82 o 
   3   7   0      133.01      143.46      4.36 o 
   4   7   0       51.91       49.35      5.15 o 
   5   7   0      226.74      223.68      5.41 o 
   6   7   0      107.66      108.85      7.44 o 
   7   7   0      642.71      650.40     12.10 o 
   8   7   0      215.05      221.13      9.72 o 
   9   7   0      806.29      858.53     34.74 o 
  10   7   0       86.13       79.31     15.64 o 
   0   8   0      215.95      230.13     16.08 o 
   1   8   0      607.12      615.96      9.34 o 
   2   8   0      314.39      315.01      7.24 o 
   3   8   0     1197.50     1177.08     13.41 o 
   4   8   0      480.12      486.85      8.51 o 
   5   8   0      328.30      312.15      7.00 o 
   6   8   0       96.01       83.25      7.55 o 
   7   8   0      292.10      305.11      9.94 o 
   8   8   0      202.63      210.20     28.20 o 
   9   8   0      130.25      140.14     22.99 o 
  10   8   0      207.82      208.40     31.34 o 
   1   9   0     1285.48     1367.78     18.14 o 
   2   9   0      699.43      662.18     16.02 o 
   3   9   0      417.26      411.67      7.94 o 
   4   9   0      795.32      818.04     11.22 o 
   5   9   0      634.60      643.22     15.83 o 
   6   9   0       79.09       92.46     13.16 o 
   7   9   0      418.51      450.29     16.62 o 
   8   9   0      214.19      230.84     28.76 o 
   9   9   0      468.07      479.95     15.02 o 
   0  10   0     3993.51     4154.35    114.14 o 
   1  10   0      403.67      387.05     12.08 o 
   2  10   0      613.09      614.74      8.99 o 
   3  10   0      839.03      839.77     11.68 o 
   4  10   0       55.15       57.39      4.67 o 
   5  10   0       85.04       87.92      4.93 o 
   6  10   0      622.63      608.32     11.89 o 
   7  10   0      207.68      200.36     29.57 o 
   8  10   0      439.05      432.31     26.56 o 
   9  10   0       79.17       75.08     17.44 o 
   1  11   0      843.03      839.83     14.08 o 
   2  11   0        6.22        9.52      3.88 o 
   3  11   0     1163.90     1168.01     21.79 o 
   4  11   0      523.95      514.58     10.96 o 
   5  11   0      128.52      126.51     16.61 o 
   6  11   0      169.82      167.29      7.21 o 
   7  11   0        6.50        9.08      3.55 o 
   8  11   0       99.61       98.47     19.51 o 
   9  11   0      115.61       97.75     23.48 o 
   0  12   0     1766.90     1890.85     45.81 o 
   1  12   0      488.63      481.69     11.82 o 
   2  12   0      249.91      231.62     11.08 o 
   3  12   0       12.99       16.49      3.66 o 
   4  12   0      589.23      574.34     12.36 o 
   5  12   0      133.16      132.04      6.69 o 
   6  12   0      362.11      378.99     19.50 o 
   7  12   0      227.29      214.92     32.47 o 
   8  12   0       32.43       27.40      4.67 o 
   9  12   0       54.65       48.77     16.65 o 
   1  13   0      199.61      230.86     21.39 o 
   2  13   0      399.55      390.39     11.09 o 
   3  13   0      344.84      330.44      8.90 o 
   4  13   0      162.99      166.72      7.82 o 
   5  13   0      298.23      290.22      7.53 o 
   6  13   0      262.33      252.21     14.23 o 
   7  13   0      176.79      183.62     25.91 o 
   8  13   0      290.69      305.38     22.46 o 
   0  14   0     1381.49     1451.06     44.30 o 
   1  14   0      676.87      688.54     15.15 o 
   2  14   0      272.06      282.98     12.96 o 
   3  14   0       54.99       68.32      8.77 o 
   4  14   0        0.92        1.11      2.08 o 
   5  14   0        4.34        7.71      4.25 o 
   6  14   0      317.99      350.39     18.86 o 
   7  14   0      527.93      559.97     16.29 o 
   8  14   0      145.28      121.14     24.22 o 
   1  15   0        2.17        5.06      1.67 o 
   2  15   0      136.37      134.74     13.78 o 
   3  15   0       58.11       53.45      7.12 o 
   4  15   0       16.77       22.24      4.70 o 
   5  15   0      219.04      220.03     33.23 o 
   6  15   0       25.18       25.37      5.42 o 
   7  15   0      148.68      155.18     22.40 o 
   0  16   0      495.42      475.57     19.03 o 
   1  16   0      226.74      249.17     25.86 o 
   2  16   0     1303.99     1355.55     17.37 o 
   3  16   0       82.31       89.36     12.14 o 
   4  16   0      122.39      101.93      6.38 o 
   5  16   0      194.61      201.75     26.25 o 
   6  16   0        0.46        4.81      3.63 o 
   7  16   0      181.14      190.90     27.01 o 
   1  17   0     1240.05     1279.95     22.85 o 
   2  17   0      172.35      160.06      9.58 o 
   3  17   0       92.42       92.47     12.47 o 
   4  17   0       11.60        9.08      3.40 o 
   5  17   0       13.00       15.77      2.98 o 
   6  17   0      231.51      198.65     36.91 o 
   0  18   0      407.71      438.78     17.84 o 
   1  18   0      250.21      265.21     22.13 o 
   2  18   0      168.45      176.07     10.38 o 
   3  18   0      123.07      120.60     18.37 o 
   4  18   0        0.43        6.58      3.25 o 
   5  18   0      257.24      271.85     16.48 o 
   6  18   0       46.07       40.02     12.88 o 
   1  19   0      215.21      208.51     21.99 o 
   2  19   0       55.34       48.79     11.26 o 
   3  19   0       62.52       54.66     12.08 o 
   4  19   0       17.17        9.17      5.26 o 
   5  19   0       47.81       44.89     10.80 o 
   0  20   0      102.63       86.04     20.99 o 
   1  20   0       14.32       16.35      4.13 o 
   2  20   0       55.69       48.82     10.39 o 
   3  20   0       14.30       12.22      6.12 o 
   4  20   0        5.99        7.41      5.06 o 
   1  21   0        7.47       11.34      2.93 o 
   2  21   0       75.53       63.80     13.06 o 
   3  21   0      150.00      111.89     29.88 o 
   0  22   0      111.13       89.61     19.82 o 
  -3 -21   1       89.35       67.39     31.04 o 
  -2 -21   1       14.29       11.36      7.23 o 
  -1 -21   1      165.58      116.97     24.23 o 
   0 -21   1      220.30      186.39     32.76 o 
   1 -21   1       17.45       11.11      4.28 o 
   2 -21   1       36.68       23.86     10.57 o 
   3 -21   1       23.26       19.44      8.43 o 
  -4 -20   1        8.12       12.36      6.28 o 
  -3 -20   1       76.29       56.44     13.87 o 
  -2 -20   1      124.25      111.49     22.26 o 
  -1 -20   1       26.77       22.71      5.00 o 
   0 -20   1        5.14        5.81      4.40 o 
   1 -20   1      177.05      160.17     25.38 o 
   2 -20   1      197.43      183.96     38.47 o 
   3 -20   1       57.13       51.15     12.25 o 
   4 -20   1      158.48      123.48     31.76 o 
  -5 -19   1      126.77      104.01     29.45 o 
  -4 -19   1      114.00       91.89     25.27 o 
  -3 -19   1      430.95      458.29     19.89 o 
  -2 -19   1      143.82      143.33     13.45 o 
  -1 -19   1       48.27       45.83      7.17 o 
   0 -19   1      137.51      131.28     24.78 o 
   1 -19   1       97.50       97.39     16.54 o 
   2 -19   1      289.80      254.04     45.72 o 
   3 -19   1       20.07       19.63      5.48 o 
   4 -19   1      299.42      356.31     54.79 o 
   5 -19   1       11.70       21.78      8.06 o 
  -6 -18   1       91.51       94.89     28.78 o 
  -5 -18   1       81.17       74.42     23.21 o 
  -4 -18   1       36.08       38.19      9.97 o 
  -3 -18   1      106.03       98.79     18.32 o 
  -2 -18   1      105.15      108.49     17.75 o 
  -1 -18   1       88.96       89.74     16.33 o 
   0 -18   1       44.24       40.30      6.83 o 
   1 -18   1      401.27      421.35     18.47 o 
   2 -18   1      128.58      146.89     10.58 o 
   3 -18   1      175.34      145.42     24.88 o 
   4 -18   1       16.90       15.62      8.27 o 
   5 -18   1      100.09       94.65     24.18 o 
   6 -18   1       50.89       41.71     14.52 o 
  -6 -17   1       93.77       87.84     20.87 o 
  -5 -17   1      344.19      271.64     50.01 o 
  -4 -17   1       16.71       20.78      7.47 o 
  -3 -17   1      344.85      347.84     13.45 o 
  -2 -17   1      138.27      134.46     23.32 o 
  -1 -17   1       92.55       93.02     14.64 o 
   0 -17   1      240.87      257.16     14.98 o 
   1 -17   1       46.69       55.51      8.50 o 
   2 -17   1      290.64      302.86     15.02 o 
   3 -17   1      148.37      137.06     23.24 o 
   4 -17   1     1029.84     1039.28     26.61 o 
   5 -17   1       98.62       93.06     24.67 o 
   6 -17   1       90.86       69.56     16.50 o 
  -7 -16   1       40.04       39.66      8.26 o 
  -6 -16   1      167.23      122.63     25.21 o 
  -5 -16   1      320.06      297.26     49.07 o 
  -4 -16   1      162.34      165.97      9.96 o 
  -3 -16   1      177.31      173.21     10.19 o 
  -2 -16   1      216.73      205.15     26.80 o 
  -1 -16   1      276.89      282.44     15.60 o 
   0 -16   1       93.33       93.23     10.81 o 
   1 -16   1      229.59      221.29     29.47 o 
   2 -16   1       94.03       82.48     14.17 o 
   3 -16   1      203.18      208.49     28.87 o 
   4 -16   1      358.26      413.06     45.39 o 
   5 -16   1      451.49      489.54     34.59 o 
   6 -16   1       25.69       34.10     10.23 o 
   7 -16   1      149.84      157.18     14.75 o 
  -8 -15   1       28.47       12.98      5.85 o 
  -7 -15   1      196.98      177.37     37.67 o 
  -6 -15   1       20.38       18.71      8.00 o 
  -5 -15   1       61.73       77.13     17.97 o 
  -4 -15   1      247.78      252.25     11.76 o 
  -3 -15   1      166.79      162.35     23.84 o 
  -2 -15   1      169.59      164.91     21.25 o 
  -1 -15   1       53.58       58.96      7.83 o 
   0 -15   1      381.94      381.27     14.12 o 
   1 -15   1      355.44      358.04     14.14 o 
   2 -15   1       96.21       87.60     11.53 o 
   3 -15   1       22.70       21.54      3.84 o 
   4 -15   1      197.62      185.47     26.04 o 
   5 -15   1       10.64       13.86      8.90 o 
   6 -15   1       49.39       44.25     11.76 o 
   7 -15   1       44.36       48.62     15.03 o 
  -8 -14   1       96.63       71.94     16.40 o 
  -7 -14   1       20.94       23.40     10.18 o 
  -6 -14   1       15.13       11.92      4.40 o 
  -5 -14   1      490.54      468.99     43.88 o 
  -4 -14   1      155.79      142.45     20.46 o 
  -3 -14   1      280.07      287.11     10.67 o 
  -2 -14   1      479.40      473.04     13.96 o 
  -1 -14   1      204.08      208.22     14.64 o 
   0 -14   1       18.27       25.74      3.27 o 
   1 -14   1      912.23      939.76     21.08 o 
   2 -14   1     1043.02     1047.48     21.53 o 
   3 -14   1      642.25      620.93     18.30 o 
   4 -14   1      494.89      466.86     16.25 o 
   5 -14   1       92.79       77.79     12.01 o 
   6 -14   1        4.63        8.99      3.94 o 
   7 -14   1      158.65      131.48     27.94 o 
   8 -14   1       28.67       21.53      6.85 o 
  -8 -13   1      170.89      130.11     30.37 o 
  -7 -13   1      339.85      348.82     19.53 o 
  -6 -13   1       56.12       51.65      9.39 o 
  -5 -13   1      110.13      113.75      6.94 o 
  -4 -13   1       73.23       75.15     10.88 o 
  -3 -13   1      316.24      338.55      9.43 o 
  -2 -13   1      898.42      864.87     22.97 o 
  -1 -13   1      455.28      449.48     13.60 o 
   0 -13   1      555.98      545.60     13.38 o 
   1 -13   1      669.27      662.09     17.62 o 
   2 -13   1      769.48      780.12     28.54 o 
   3 -13   1      150.95      146.76     13.47 o 
   4 -13   1        5.43        9.18      2.84 o 
   5 -13   1       51.76       67.65     12.53 o 
   6 -13   1      350.87      381.51     54.99 o 
   7 -13   1       82.37       82.35     15.66 o 
   8 -13   1      117.32       94.48     25.48 o 
  -9 -12   1       32.10       30.51     13.23 o 
  -8 -12   1      550.22      530.25     24.30 o 
  -7 -12   1       83.79       70.35     10.83 o 
  -6 -12   1       18.88       21.90      7.04 o 
  -5 -12   1       60.43       62.29      4.60 o 
  -4 -12   1      605.96      589.42     14.68 o 
  -3 -12   1     1000.70     1012.55     24.41 o 
  -2 -12   1        1.66        6.63      2.30 o 
  -1 -12   1      519.46      490.41     15.28 o 
   0 -12   1      523.30      545.78     11.26 o 
   1 -12   1       66.54       72.59     12.16 o 
   2 -12   1      104.85      123.38     15.33 o 
   3 -12   1     1351.00     1402.23     31.33 o 
   4 -12   1       92.49      101.87      9.50 o 
   5 -12   1       42.91       47.51      9.47 o 
   6 -12   1        2.07        5.24      3.70 o 
   7 -12   1      265.27      240.83     47.01 o 
   8 -12   1        2.44       11.27      4.93 o 
   9 -12   1      218.15      160.75     36.46 o 
  -9 -11   1       98.50       82.24     15.78 o 
  -8 -11   1      388.22      430.25     66.85 o 
  -7 -11   1      429.82      427.89     53.03 o 
  -6 -11   1      191.77      198.26     16.40 o 
  -5 -11   1      326.34      286.06     10.16 o 
  -4 -11   1      136.29      146.96      4.57 o 
  -3 -11   1      437.56      442.49      9.49 o 
  -2 -11   1      358.08      406.24     12.40 o 
  -1 -11   1      979.05      971.16     25.06 o 
   0 -11   1     1238.54     1220.02     24.91 o 
   1 -11   1      445.33      437.63     11.51 o 
   2 -11   1      591.90      551.73     12.02 o 
   3 -11   1      126.52      120.92     13.89 o 
   4 -11   1      241.16      238.23      6.23 o 
   5 -11   1      159.68      200.85     27.64 o 
   6 -11   1      564.77      613.92     20.59 o 
   7 -11   1      252.91      239.32     41.45 o 
   8 -11   1       88.98      100.26     23.39 o 
   9 -11   1       62.97       47.58     15.73 o 
  -9 -10   1      253.41      239.28     40.55 o 
  -8 -10   1       12.52       15.14      7.36 o 
  -7 -10   1      682.66      742.59     53.99 o 
  -6 -10   1       53.71       54.74      8.12 o 
  -5 -10   1      109.61      113.56      8.41 o 
  -4 -10   1     1066.00     1053.16     31.35 o 
  -3 -10   1      376.55      377.48      8.10 o 
  -2 -10   1       57.75       54.74      6.35 o 
  -1 -10   1      601.49      594.84     16.52 o 
   0 -10   1       46.01       50.58      5.69 o 
   1 -10   1      136.69      150.50      6.61 o 
   2 -10   1      462.48      456.35      9.99 o 
   3 -10   1     1923.38     2064.92     45.90 o 
   4 -10   1      139.63      148.11      5.52 o 
   5 -10   1      750.68      749.62     22.30 o 
   6 -10   1      131.06      151.52     19.27 o 
   7 -10   1        2.76        9.25      5.41 o 
   8 -10   1       16.50       20.45      7.00 o 
   9 -10   1      178.49      171.97     35.19 o 
 -10  -9   1       35.39       21.87      8.83 o 
  -9  -9   1       88.49       74.84     16.14 o 
  -8  -9   1      582.53      555.38     50.06 o 
  -7  -9   1       43.22       47.64      8.08 o 
  -6  -9   1     1635.00     1625.77     39.95 o 
  -5  -9   1      160.68      157.84      3.90 o 
  -4  -9   1      247.12      244.71      6.10 o 
  -3  -9   1      850.03      881.57     18.79 o 
  -2  -9   1     1069.53     1095.39     18.94 o 
  -1  -9   1      243.65      216.22      8.31 o 
   0  -9   1      707.30      761.45     12.75 o 
   1  -9   1      677.61      644.42     14.50 o 
   2  -9   1      661.60      634.65     14.80 o 
   3  -9   1      132.40      134.25      6.56 o 
   4  -9   1       25.41       30.33      5.12 o 
   5  -9   1      746.38      774.50     25.38 o 
   6  -9   1      128.25      142.06     17.80 o 
   7  -9   1      361.39      360.08     46.24 o 
   8  -9   1        0.04        7.72      4.15 o 
   9  -9   1      107.57      104.44     18.24 o 
 -10  -8   1        7.97        7.92      3.90 o 
  -9  -8   1      173.73      175.41     28.61 o 
  -8  -8   1       71.62       83.27     12.48 o 
  -7  -8   1      579.73      584.89     12.55 o 
  -6  -8   1        9.25       10.27      3.03 o 
  -5  -8   1       86.35       85.59      3.81 o 
  -4  -8   1      212.06      206.37      7.96 o 
  -3  -8   1      232.17      218.65      7.31 o 
  -2  -8   1      361.70      395.06     13.62 o 
  -1  -8   1      483.87      529.48     11.96 o 
   0  -8   1     2686.58     2833.34     28.60 o 
   1  -8   1      561.02      558.77     11.99 o 
   2  -8   1      173.27      154.42      4.63 o 
   3  -8   1      452.53      458.02      8.93 o 
   4  -8   1       59.21       55.18      2.07 o 
   5  -8   1       26.55       29.89      5.90 o 
   6  -8   1      200.08      209.55     19.45 o 
   7  -8   1      357.17      332.69     29.65 o 
   8  -8   1       51.01       43.20      9.43 o 
   9  -8   1       50.11       38.77     13.18 o 
  10  -8   1       29.80       21.66      7.78 o 
 -10  -7   1       32.91       36.26      9.72 o 
  -9  -7   1       92.43       74.69     18.65 o 
  -8  -7   1      555.12      585.34     69.47 o 
  -7  -7   1      162.30      160.82      7.12 o 
  -6  -7   1     1833.44     1818.82     31.53 o 
  -5  -7   1      318.56      310.20     13.95 o 
  -4  -7   1      280.54      293.96      8.80 o 
  -3  -7   1       39.95       42.63      2.52 o 
  -2  -7   1      203.48      182.29      4.45 o 
  -1  -7   1        6.22       12.46      1.98 o 
   0  -7   1      331.05      365.10      5.86 o 
   1  -7   1     1796.52     1829.27     52.71 o 
   2  -7   1      541.40      565.41      9.57 o 
   3  -7   1      249.19      262.04      6.29 o 
   4  -7   1     1096.09     1119.56     22.30 o 
   5  -7   1     1161.40     1137.17     17.17 o 
   6  -7   1      185.68      186.32     23.88 o 
   7  -7   1      115.21      125.97     21.66 o 
   8  -7   1       46.78       43.50      7.76 o 
   9  -7   1       42.26       37.75      8.99 o 
  10  -7   1       90.32       65.81     20.76 o 
 -10  -6   1        5.97        7.75      5.83 o 
  -9  -6   1        1.18        3.63      3.05 o 
  -8  -6   1      576.21      573.14     16.95 o 
  -7  -6   1       74.04       72.27      9.08 o 
  -6  -6   1      839.37      859.68     17.13 o 
  -5  -6   1      307.57      285.04      7.05 o 
  -4  -6   1      267.75      261.69      7.89 o 
  -3  -6   1      664.83      718.36     10.58 o 
  -2  -6   1     2275.48     2207.55     33.14 o 
  -1  -6   1     1216.51     1225.59     18.94 o 
   0  -6   1     4137.31     4072.65     59.37 o 
   1  -6   1     4138.85     4091.34     48.42 o 
   2  -6   1      326.85      338.18      5.74 o 
   3  -6   1      834.16      852.66     28.83 o 
   4  -6   1      327.91      324.58      7.23 o 
   5  -6   1      809.77      835.32     18.26 o 
   6  -6   1      136.84      128.51      2.99 o 
   7  -6   1      977.75      997.27     29.89 o 
   8  -6   1      358.48      398.39     20.28 o 
   9  -6   1       48.35       52.07      9.78 o 
  10  -6   1       70.21       58.67     20.55 o 
 -10  -5   1       53.72       42.50     14.97 o 
  -9  -5   1      545.37      577.22     18.55 o 
  -8  -5   1       85.79       89.85      9.65 o 
  -7  -5   1      307.23      316.94     10.51 o 
  -6  -5   1     1225.66     1273.41     30.29 o 
  -5  -5   1      221.98      202.05      4.70 o 
  -4  -5   1       28.73       33.68      4.68 o 
  -3  -5   1     1126.18     1101.80     16.08 o 
  -2  -5   1     3682.94     3553.41     31.98 o 
  -1  -5   1      211.53      217.49      3.37 o 
   0  -5   1      326.86      307.08      4.28 o 
   1  -5   1     4746.90     4548.01     53.72 o 
   2  -5   1      627.93      632.89      7.57 o 
   3  -5   1      789.35      798.76      8.92 o 
   4  -5   1     1173.38     1207.44     13.46 o 
   5  -5   1     2184.97     2227.81     37.77 o 
   6  -5   1       32.61       30.00      3.41 o 
   7  -5   1      168.15      176.25      6.24 o 
   8  -5   1      296.94      325.11     44.24 o 
   9  -5   1       95.62      100.25     18.67 o 
  10  -5   1        5.22        7.25      6.01 o 
 -10  -4   1      115.56      104.97     34.03 o 
  -9  -4   1      106.13       93.24     17.18 o 
  -8  -4   1      296.54      295.27      6.64 o 
  -7  -4   1      122.25      120.50     15.63 o 
  -6  -4   1      442.91      431.94      9.67 o 
  -5  -4   1       55.02       48.06      4.78 o 
  -4  -4   1     1758.68     1887.75     21.45 o 
  -3  -4   1      710.21      706.90      7.65 o 
  -2  -4   1     2180.98     2166.20     22.56 o 
  -1  -4   1     2050.05     1961.48     28.49 o 
   0  -4   1     4973.26     4514.60     40.77 o 
   1  -4   1     5390.81     5125.85     53.96 o 
   2  -4   1     4341.98     4386.37     67.81 o 
   3  -4   1      551.05      608.34      6.54 o 
   4  -4   1      645.81      673.80     12.62 o 
   5  -4   1       59.85       63.67      4.69 o 
   6  -4   1       65.69       60.39      3.94 o 
   7  -4   1      541.38      566.83     17.41 o 
   8  -4   1      194.69      203.08     38.02 o 
   9  -4   1       21.56       30.78      9.31 o 
  10  -4   1      118.09       64.72     47.58 o 
 -10  -3   1      323.20      327.67     18.80 o 
  -9  -3   1      297.81      294.84     15.41 o 
  -8  -3   1      691.40      715.87     10.05 o 
  -7  -3   1       28.45       26.82      3.48 o 
  -6  -3   1      861.09      884.38     14.97 o 
  -5  -3   1      377.90      378.40      6.70 o 
  -4  -3   1     2556.65     2648.56     43.89 o 
  -3  -3   1     3024.02     3157.37     45.71 o 
  -2  -3   1      662.86      596.33      8.30 o 
  -1  -3   1     1626.19     1628.13     14.27 o 
   0  -3   1     3038.96     2753.60     22.02 o 
   1  -3   1     4758.56     4372.48     45.00 o 
   2  -3   1      918.04      907.47      8.58 o 
   3  -3   1      253.91      261.54      3.34 o 
   4  -3   1      183.21      176.85      3.86 o 
   5  -3   1     2075.12     2169.92     20.83 o 
   6  -3   1      201.65      214.99      6.64 o 
   7  -3   1      242.94      243.12      6.17 o 
   8  -3   1      299.89      327.54      9.69 o 
   9  -3   1      255.52      274.09     19.19 o 
 -10  -2   1       38.03       35.36     12.77 o 
  -9  -2   1      147.59      150.90      9.24 o 
  -8  -2   1        8.71        9.44      1.66 o 
  -7  -2   1      372.23      335.33     13.57 o 
  -6  -2   1      244.72      246.29     11.62 o 
  -5  -2   1      254.50      272.08      5.87 o 
  -4  -2   1     1950.80     2052.76     23.49 o 
  -3  -2   1     3364.55     3372.16     42.44 o 
  -2  -2   1     1981.69     1902.21     22.89 o 
  -1  -2   1      372.53      357.61      4.59 o 
   0  -2   1     2918.66     2650.40     18.48 o 
   1  -2   1      501.52      522.85      6.71 o 
   2  -2   1     4091.64     4010.29     68.38 o 
   3  -2   1     4783.42     4658.54     48.48 o 
   4  -2   1      261.70      267.15      5.92 o 
   5  -2   1       95.70      106.24     12.18 o 
   6  -2   1      409.69      406.31      9.16 o 
   7  -2   1      152.32      157.00      6.53 o 
   8  -2   1      125.59      119.79      6.55 o 
   9  -2   1      216.06      195.36     28.71 o 
  10  -2   1      328.39      289.33     61.02 o 
 -10  -1   1      111.73      110.24     23.85 o 
  -9  -1   1      283.57      274.22      8.22 o 
  -8  -1   1       67.09       62.72      8.60 o 
  -7  -1   1      231.63      203.01     10.47 o 
  -6  -1   1      761.90      785.13     12.83 o 
  -5  -1   1      371.25      374.95      6.39 o 
  -4  -1   1     1392.60     1461.88     15.99 o 
  -3  -1   1     3035.45     3029.33     30.78 o 
  -2  -1   1     1288.31     1215.59     10.32 o 
  -1  -1   1      488.68      448.72      3.57 o 
   0  -1   1      872.35      813.75      8.27 o 
   1  -1   1      361.80      360.66      4.40 o 
   2  -1   1     5302.24     4982.65     56.49 o 
   3  -1   1       70.14       71.90      2.54 o 
   4  -1   1      593.39      608.85     10.98 o 
   5  -1   1      400.42      415.42     14.65 o 
   6  -1   1     1163.24     1180.30     32.19 o 
   7  -1   1      237.05      235.08      7.48 o 
   8  -1   1      227.85      233.16      8.57 o 
   9  -1   1     1017.39     1014.89     30.97 o 
  10  -1   1      164.32      131.60     39.18 o 
 -10   0   1       15.29       16.06      4.02 o 
  -9   0   1        1.21        5.20      2.89 o 
  -8   0   1        6.63        9.79      2.89 o 
  -7   0   1     1370.48     1337.78     27.08 o 
  -6   0   1      157.08      153.38      5.58 o 
  -5   0   1      140.22      130.32      4.57 o 
  -4   0   1     6231.53     5947.48     60.75 o 
  -3   0   1     7222.86     6786.44     97.39 o 
  -2   0   1       46.46       35.18      1.29 o 
  -1   0   1     4170.88     3579.64     26.87 o 
   0   0   1      170.32      161.95      2.18 o 
   1   0   1     1010.03      988.70     15.97 o 
   2   0   1     5649.51     5459.80     37.18 o 
   3   0   1     6947.58     6508.90    179.81 o 
   4   0   1      129.35      138.40      5.38 o 
   5   0   1     1890.27     1945.18     24.11 o 
   6   0   1      424.37      384.77     10.21 o 
   7   0   1      274.81      249.18     10.98 o 
   8   0   1        8.14        9.37      2.73 o 
   9   0   1       77.07       74.91     11.30 o 
  10   0   1      619.85      627.97     15.64 o 
 -10   1   1      109.62      105.28     20.44 o 
  -9   1   1      289.71      277.26     13.43 o 
  -8   1   1       70.97       68.88      9.73 o 
  -7   1   1      226.48      227.79     16.16 o 
  -6   1   1      737.38      750.94     20.58 o 
  -5   1   1      374.60      382.11      8.15 o 
  -4   1   1     1369.30     1428.82     15.14 o 
  -3   1   1     3023.87     3034.01     30.54 o 
  -2   1   1     1317.63     1255.50     16.32 o 
  -1   1   1      479.32      447.51      4.11 o 
   0   1   1      825.77      783.45      7.89 o 
   1   1   1      360.51      355.19      4.09 o 
   2   1   1     5238.01     4897.28     88.62 o 
   3   1   1       71.18       69.93      2.07 o 
   4   1   1      608.64      598.39     12.43 o 
   5   1   1      383.35      367.96      8.70 o 
   6   1   1     1162.67     1139.70     24.95 o 
   7   1   1      246.39      253.10      8.68 o 
   8   1   1      232.37      257.54     13.52 o 
   9   1   1     1011.93     1087.63     31.32 o 
  10   1   1      160.95      157.58     11.04 o 
 -10   2   1       36.39       42.89      6.05 o 
  -9   2   1      148.11      157.08     24.37 o 
  -8   2   1        6.64        3.94      3.06 o 
  -7   2   1      390.23      376.99      9.86 o 
  -6   2   1      244.70      235.21      5.67 o 
  -5   2   1      241.10      269.22      6.38 o 
  -4   2   1     1959.63     2066.76     50.03 o 
  -3   2   1     3374.67     3366.01     31.12 o 
  -2   2   1     1951.25     1906.12     19.95 o 
  -1   2   1      382.46      374.17      5.74 o 
   0   2   1     2924.39     2603.36     36.32 o 
   1   2   1      498.05      506.16      8.63 o 
   2   2   1     4122.58     3916.56     46.83 o 
   3   2   1     4803.22     4809.36     61.30 o 
   4   2   1      261.17      271.54      6.67 o 
   5   2   1       95.01      103.90     11.95 o 
   6   2   1      413.25      409.24     12.35 o 
   7   2   1      141.79      155.28     20.69 o 
   8   2   1      120.88      115.33     22.70 o 
   9   2   1      215.72      224.79     12.80 o 
  10   2   1      331.90      327.25     15.59 o 
 -10   3   1      322.25      335.68     21.66 o 
  -9   3   1      302.15      309.62     25.11 o 
  -8   3   1      695.66      730.38     14.51 o 
  -7   3   1       28.59       34.21      5.39 o 
  -6   3   1      857.46      891.85     16.90 o 
  -5   3   1      374.69      374.25      8.08 o 
  -4   3   1     2585.56     2662.33     40.42 o 
  -3   3   1     3012.56     3158.76     34.51 o 
  -2   3   1      672.88      619.25      9.00 o 
  -1   3   1     1644.94     1632.76     17.28 o 
   0   3   1     3068.15     2778.48     30.89 o 
   1   3   1     4759.02     4282.84     32.76 o 
   2   3   1      919.63      900.53      8.26 o 
   3   3   1      260.98      271.10      6.02 o 
   4   3   1      183.58      176.88      6.74 o 
   5   3   1     2082.31     2119.28     31.77 o 
   6   3   1      201.91      204.10      6.91 o 
   7   3   1      244.62      256.11     12.34 o 
   8   3   1      306.24      324.85     10.41 o 
   9   3   1      254.69      249.73     13.98 o 
  10   3   1      113.22      119.82     18.11 o 
 -10   4   1      118.21       96.78     16.95 o 
  -9   4   1      108.25       95.18     14.81 o 
  -8   4   1      286.93      273.84     20.26 o 
  -7   4   1      120.78      106.55     10.52 o 
  -6   4   1      449.64      438.30     10.45 o 
  -5   4   1       56.99       50.93      6.61 o 
  -4   4   1     1749.21     1851.04     26.57 o 
  -3   4   1      704.90      711.31      8.95 o 
  -2   4   1     2164.65     2151.32     29.68 o 
  -1   4   1     2059.88     1990.02     18.88 o 
   0   4   1     4997.19     4640.88     63.87 o 
   1   4   1     5333.61     5120.53     72.51 o 
   2   4   1     4332.81     4442.20    118.77 o 
   3   4   1      541.38      585.51      9.89 o 
   4   4   1      645.31      636.55     14.55 o 
   5   4   1       62.84       67.90      6.12 o 
   6   4   1       62.60       71.81     10.61 o 
   7   4   1      550.65      557.08     15.78 o 
   8   4   1      188.05      181.14     11.07 o 
   9   4   1       22.97       29.08      5.48 o 
  10   4   1      113.59       97.54     20.99 o 
 -10   5   1       58.07       45.40     10.92 o 
  -9   5   1      538.78      529.47     13.95 o 
  -8   5   1       84.07       81.83     12.37 o 
  -7   5   1      310.82      307.49      6.81 o 
  -6   5   1     1230.78     1246.11     22.26 o 
  -5   5   1      228.34      208.32      6.14 o 
  -4   5   1       31.10       32.05      3.51 o 
  -3   5   1     1139.40     1125.57     13.33 o 
  -2   5   1     3685.76     3504.38     42.41 o 
  -1   5   1      216.89      216.79      2.86 o 
   0   5   1      338.65      327.13      3.69 o 
   1   5   1     4739.29     4577.85     37.26 o 
   2   5   1      640.60      652.30      9.13 o 
   3   5   1      778.87      823.42     16.11 o 
   4   5   1     1155.45     1193.85     22.90 o 
   5   5   1     2205.22     2180.83     36.45 o 
   6   5   1       30.99       24.17      3.78 o 
   7   5   1      163.47      143.67     14.00 o 
   8   5   1      303.21      316.22     11.57 o 
   9   5   1       95.26       87.62     14.96 o 
  10   5   1        5.46        6.69      3.14 o 
 -10   6   1        6.50        6.52      3.53 o 
  -9   6   1        1.09        4.66      2.82 o 
  -8   6   1      585.36      604.22     28.44 o 
  -7   6   1       73.40       61.92      5.37 o 
  -6   6   1      835.01      855.20     19.54 o 
  -5   6   1      299.65      288.92      8.76 o 
  -4   6   1      266.26      263.86      5.08 o 
  -3   6   1      668.14      719.18     12.25 o 
  -2   6   1     2262.53     2199.19     23.93 o 
  -1   6   1     1211.48     1221.48     11.10 o 
   0   6   1     4111.59     4062.43     55.17 o 
   1   6   1     4063.90     3873.54     54.59 o 
   2   6   1      332.27      347.13      4.90 o 
   3   6   1      855.98      886.32     11.92 o 
   4   6   1      325.68      308.56      8.07 o 
   5   6   1      785.06      820.34     13.99 o 
   6   6   1      134.87      129.16      6.77 o 
   7   6   1      981.58      971.72     17.61 o 
   8   6   1      354.44      381.56     16.86 o 
   9   6   1       48.83       48.54     13.68 o 
  10   6   1       67.35       50.27     13.46 o 
 -10   7   1       32.50       36.70      7.67 o 
  -9   7   1       87.66       90.94     19.46 o 
  -8   7   1      552.50      559.09     14.40 o 
  -7   7   1      162.79      178.62     28.10 o 
  -6   7   1     1816.42     1792.85     36.69 o 
  -5   7   1      314.62      308.27      5.91 o 
  -4   7   1      284.98      288.62      5.98 o 
  -3   7   1       37.56       40.45      3.93 o 
  -2   7   1      212.47      186.86      5.59 o 
  -1   7   1        5.18        9.24      1.14 o 
   0   7   1      322.25      359.72      5.25 o 
   1   7   1     1787.31     1813.53     23.55 o 
   2   7   1      540.93      567.82     10.97 o 
   3   7   1      250.26      263.20      6.05 o 
   4   7   1     1081.04     1103.63     16.07 o 
   5   7   1     1156.78     1125.16     21.32 o 
   6   7   1      180.78      183.04     18.94 o 
   7   7   1      112.98      116.99     14.73 o 
   8   7   1       42.09       50.42      9.41 o 
   9   7   1       41.51       30.67      7.86 o 
  10   7   1       88.80       82.78     20.82 o 
 -10   8   1        8.81        8.90      2.88 o 
  -9   8   1      175.72      172.82     26.47 o 
  -8   8   1       75.06       71.91     12.84 o 
  -7   8   1      590.67      590.65     15.72 o 
  -6   8   1       11.15       10.74      2.07 o 
  -5   8   1       92.67       89.65      8.76 o 
  -4   8   1      208.23      200.23      5.25 o 
  -3   8   1      232.54      223.41      4.79 o 
  -2   8   1      372.02      405.24      8.86 o 
  -1   8   1      478.27      536.72     11.10 o 
   0   8   1     2676.56     2814.44     35.77 o 
   1   8   1      581.34      587.92     12.03 o 
   2   8   1      166.45      144.60      5.94 o 
   3   8   1      449.61      427.45      6.38 o 
   4   8   1       63.43       69.55      9.66 o 
   5   8   1       27.52       26.30      3.64 o 
   6   8   1      201.87      208.58      6.10 o 
   7   8   1      361.22      393.31      9.02 o 
   8   8   1       49.76       59.80     10.46 o 
   9   8   1       48.32       44.63     11.09 o 
  10   8   1       31.55       26.48      7.33 o 
 -10   9   1       35.51       31.19      9.98 o 
  -9   9   1       87.48       92.35     12.83 o 
  -8   9   1      583.39      588.40     20.09 o 
  -7   9   1       44.03       50.50     10.15 o 
  -6   9   1     1620.12     1629.33     38.04 o 
  -5   9   1      164.46      162.84     10.26 o 
  -4   9   1      245.73      229.93      8.01 o 
  -3   9   1      851.71      869.03     13.38 o 
  -2   9   1     1052.27     1077.76     20.87 o 
  -1   9   1      232.27      213.07      6.54 o 
   0   9   1      727.72      784.43     23.98 o 
   1   9   1      683.62      657.58     10.30 o 
   2   9   1      678.76      640.17      8.86 o 
   3   9   1      136.38      141.89      4.41 o 
   4   9   1       27.83       23.83      2.48 o 
   5   9   1      733.39      804.26     23.76 o 
   6   9   1      130.68      121.92      8.56 o 
   7   9   1      356.07      350.43     15.69 o 
   8   9   1        0.08        3.94      3.08 o 
   9   9   1      107.00      102.82     22.34 o 
  -9  10   1      258.10      257.20     23.41 o 
  -8  10   1       11.92       17.30      3.97 o 
  -7  10   1      680.82      671.78     20.71 o 
  -6  10   1       53.75       52.31      7.45 o 
  -5  10   1       98.03       99.45     10.42 o 
  -4  10   1     1074.09     1092.33     32.43 o 
  -3  10   1      384.05      399.53      9.32 o 
  -2  10   1       54.70       58.66      8.55 o 
  -1  10   1      604.82      618.09     13.16 o 
   0  10   1       52.27       52.25      6.97 o 
   1  10   1      134.76      125.72      4.43 o 
   2  10   1      468.74      441.29      9.06 o 
   3  10   1     1950.86     1968.65     28.99 o 
   4  10   1      137.87      134.67      3.84 o 
   5  10   1      754.44      703.69     15.29 o 
   6  10   1      134.24      143.99      7.81 o 
   7  10   1        3.25        4.65      3.48 o 
   8  10   1       15.92       18.17      6.07 o 
   9  10   1      182.43      150.38     28.03 o 
  -9  11   1       97.91       80.91     20.68 o 
  -8  11   1      387.50      377.31     13.17 o 
  -7  11   1      426.87      445.60     15.80 o 
  -6  11   1      197.23      219.94     28.83 o 
  -5  11   1      321.29      305.69     14.91 o 
  -4  11   1      139.29      149.08     11.26 o 
  -3  11   1      431.19      412.79     15.80 o 
  -2  11   1      358.03      389.44     11.28 o 
  -1  11   1      977.47      971.88     15.66 o 
   0  11   1     1238.22     1254.22     23.38 o 
   1  11   1      445.09      425.93     10.95 o 
   2  11   1      590.91      528.94     10.41 o 
   3  11   1      124.24      117.80     10.91 o 
   4  11   1      241.10      233.25      9.33 o 
   5  11   1      161.86      166.78      8.02 o 
   6  11   1      568.97      595.22     10.86 o 
   7  11   1      255.23      272.41     31.03 o 
   8  11   1       87.13       99.29     17.76 o 
   9  11   1       64.12       72.10     14.79 o 
  -9  12   1       33.91       25.11     10.64 o 
  -8  12   1      554.55      533.12     23.27 o 
  -7  12   1       81.20       74.20     13.81 o 
  -6  12   1       17.87       11.54      3.73 o 
  -5  12   1       57.73       58.87      7.62 o 
  -4  12   1      615.47      623.78     12.88 o 
  -3  12   1     1013.06      945.47     21.14 o 
  -2  12   1        2.45        3.31      2.99 o 
  -1  12   1      527.54      540.38     16.00 o 
   0  12   1      521.65      517.22     46.35 o 
   1  12   1       71.54       87.24     11.33 o 
   2  12   1      106.04      109.44      8.42 o 
   3  12   1     1354.46     1329.47     24.38 o 
   4  12   1       91.04       91.33      7.43 o 
   5  12   1       47.17       40.18      4.91 o 
   6  12   1        1.00        1.96      1.48 o 
   7  12   1      268.36      240.40     39.07 o 
   8  12   1        2.39        2.52      3.73 o 
   9  12   1      219.68      215.40     23.51 o 
  -8  13   1      166.58      134.21     32.54 o 
  -7  13   1      337.13      362.95     44.02 o 
  -6  13   1       54.54       66.45     11.81 o 
  -5  13   1      111.17      126.59     16.75 o 
  -4  13   1       74.07       79.29      5.69 o 
  -3  13   1      313.13      333.85     16.33 o 
  -2  13   1      905.06      928.01     22.00 o 
  -1  13   1      473.79      487.04     12.99 o 
   0  13   1      562.67      551.52     33.09 o 
   1  13   1      669.23      688.46     32.34 o 
   2  13   1      772.54      746.99     18.18 o 
   3  13   1      150.51      169.95     18.12 o 
   4  13   1        5.98        7.96      2.91 o 
   5  13   1       55.38       58.30      7.37 o 
   6  13   1      347.85      383.87     16.58 o 
   7  13   1       87.09       76.21     14.57 o 
   8  13   1      118.88      113.89     21.59 o 
  -8  14   1      101.33       77.18     23.56 o 
  -7  14   1       23.09       24.89      6.90 o 
  -6  14   1       14.66       11.29      3.95 o 
  -5  14   1      478.33      442.04     15.64 o 
  -4  14   1      151.49      141.19      6.78 o 
  -3  14   1      288.58      302.10     10.45 o 
  -2  14   1      480.74      465.90     11.39 o 
  -1  14   1      196.56      204.72     20.05 o 
   0  14   1       17.36       23.63      4.17 o 
   1  14   1      902.00      902.88     18.06 o 
   2  14   1     1035.96     1029.85     19.59 o 
   3  14   1      636.10      628.27     17.95 o 
   4  14   1      493.24      490.39     15.78 o 
   5  14   1       91.94       82.11     13.19 o 
   6  14   1        3.58        6.99      5.64 o 
   7  14   1      165.67      159.91     33.74 o 
   8  14   1       27.79       26.79      8.17 o 
  -8  15   1       28.96       33.69      7.29 o 
  -7  15   1      193.87      191.15     19.83 o 
  -6  15   1       21.03       28.61      5.74 o 
  -5  15   1       63.60       62.60     10.59 o 
  -4  15   1      251.82      260.87     36.51 o 
  -3  15   1      164.56      157.63      8.69 o 
  -2  15   1      183.88      172.80     12.36 o 
  -1  15   1       54.24       55.03      7.23 o 
   0  15   1      372.97      392.31     32.40 o 
   1  15   1      361.61      330.61     12.72 o 
   2  15   1       90.50       82.53      8.46 o 
   3  15   1       22.29       23.56      4.41 o 
   4  15   1      188.75      195.63      9.73 o 
   5  15   1       10.18       10.39      3.91 o 
   6  15   1       49.70       41.77      9.26 o 
   7  15   1       46.63       40.75     11.64 o 
  -7  16   1       38.29       41.95     11.93 o 
  -6  16   1      169.99      152.06     23.35 o 
  -5  16   1      319.77      330.13     16.58 o 
  -4  16   1      159.26      156.80     12.37 o 
  -3  16   1      175.90      181.68      9.88 o 
  -2  16   1      223.26      225.18      9.67 o 
  -1  16   1      274.34      271.56     23.06 o 
   0  16   1       92.52       87.77     12.38 o 
   1  16   1      229.24      240.12     21.65 o 
   2  16   1       96.38      102.31     10.95 o 
   3  16   1      205.65      194.70     23.29 o 
   4  16   1      362.94      362.57     19.87 o 
   5  16   1      449.42      488.31     36.29 o 
   6  16   1       26.90       37.85      8.55 o 
   7  16   1      147.55      119.45     28.40 o 
  -6  17   1       91.97       87.38     20.56 o 
  -5  17   1      342.78      318.78     18.29 o 
  -4  17   1       16.58       20.23      6.56 o 
  -3  17   1      343.70      330.02     10.02 o 
  -2  17   1      132.81      136.97     11.06 o 
  -1  17   1       93.30       91.09      9.20 o 
   0  17   1      239.97      248.82     29.93 o 
   1  17   1       44.44       44.31      6.68 o 
   2  17   1      281.03      297.99     26.12 o 
   3  17   1      148.62      161.09      9.63 o 
   4  17   1     1019.24     1056.94     17.93 o 
   5  17   1       97.74      103.88     19.41 o 
   6  17   1       90.83       77.41     16.66 o 
  -6  18   1       95.30       83.36     19.56 o 
  -5  18   1       78.94       83.13     19.66 o 
  -4  18   1       36.80       40.98      8.77 o 
  -3  18   1      103.06      100.88     17.93 o 
  -2  18   1      103.32      100.88     16.17 o 
  -1  18   1       87.81      103.76     11.28 o 
   0  18   1       41.86       52.95      9.69 o 
   1  18   1      396.13      439.98     13.69 o 
   2  18   1      127.58      144.51     19.81 o 
   3  18   1      168.18      156.93     22.17 o 
   4  18   1       17.87        5.75      3.86 o 
   5  18   1      103.32       88.44     21.47 o 
   6  18   1       50.75       38.49     12.37 o 
  -5  19   1      126.61       96.09     27.13 o 
  -4  19   1      113.21       94.18     22.01 o 
  -3  19   1      432.90      460.80     15.54 o 
  -2  19   1      146.28      123.54     15.00 o 
  -1  19   1       49.29       38.75      7.66 o 
   0  19   1      138.45      144.41     12.74 o 
   1  19   1       97.68       93.56     16.40 o 
   2  19   1      290.24      309.30     12.35 o 
   3  19   1       21.04       22.85      5.87 o 
   4  19   1      296.23      305.38     16.50 o 
   5  19   1       10.68        9.88      5.45 o 
  -4  20   1        8.59        4.98      3.38 o 
  -3  20   1       80.22       62.47     16.00 o 
  -2  20   1      124.09      105.22     22.32 o 
  -1  20   1       25.14       20.55      4.53 o 
   0  20   1        4.61        4.82      2.30 o 
   1  20   1      177.56      174.72     13.64 o 
   2  20   1      197.38      194.22     17.18 o 
   3  20   1       56.35       56.39     14.35 o 
   4  20   1      157.33      126.12     26.97 o 
  -3  21   1       90.37       90.49     18.95 o 
  -2  21   1       13.31        8.50      5.56 o 
  -1  21   1      167.95      117.77     25.58 o 
   0  21   1      222.11      223.53     10.95 o 
   1  21   1       18.88       15.93      6.08 o 
   2  21   1       37.06       28.10      6.94 o 
   3  21   1       23.16       13.38      5.74 o 
  -2 -21   2       33.97       18.97      6.71 o 
  -1 -21   2      195.95      211.28     22.42 o 
   0 -21   2       10.09        9.99      8.41 o 
   1 -21   2       12.66       19.35     10.25 o 
   2 -21   2       18.38       17.84      7.18 o 
  -4 -20   2       86.02       89.11     24.44 o 
  -3 -20   2       68.92       54.74     20.15 o 
  -2 -20   2      216.77      199.41     17.37 o 
  -1 -20   2       56.79       50.96     11.49 o 
   0 -20   2      108.40       88.44     26.21 o 
   1 -20   2       35.14       31.17      8.28 o 
   2 -20   2      105.43       99.44     19.67 o 
   3 -20   2      110.90       97.74     23.25 o 
  -5 -19   2       71.52       63.42     17.07 o 
  -4 -19   2       24.07       20.23      6.83 o 
  -3 -19   2      231.33      217.65     18.54 o 
  -2 -19   2      161.01      152.88     23.31 o 
  -1 -19   2       91.54       93.78     13.47 o 
   0 -19   2      217.50      223.92     18.97 o 
   1 -19   2       42.46       26.80      7.83 o 
   2 -19   2       11.06        8.48      4.14 o 
   3 -19   2      113.14       98.24     22.78 o 
   4 -19   2       61.29       53.57     13.27 o 
  -6 -18   2       35.38       36.42      9.30 o 
  -5 -18   2       32.57       29.01      9.37 o 
  -4 -18   2      108.81      111.64     20.38 o 
  -3 -18   2      154.58      167.64     15.81 o 
  -2 -18   2      194.73      186.03     29.06 o 
  -1 -18   2       46.42       42.04      8.75 o 
   0 -18   2        2.30        3.54      4.70 o 
   1 -18   2       79.02       72.81     13.15 o 
   2 -18   2       20.96       19.22      7.95 o 
   3 -18   2       54.29       65.79     14.94 o 
   4 -18   2      345.13      323.28     58.35 o 
   5 -18   2       24.20       19.75      7.66 o 
  -6 -17   2       42.51       45.80     17.81 o 
  -5 -17   2       56.99       54.22     17.17 o 
  -4 -17   2       18.56       13.39      3.68 o 
  -3 -17   2      229.21      228.25     28.92 o 
  -2 -17   2      375.28      321.77     22.58 o 
  -1 -17   2       72.64       75.56     12.59 o 
   0 -17   2      774.60      820.34     18.88 o 
   1 -17   2      212.48      227.86     13.68 o 
   2 -17   2       58.78       74.20     17.09 o 
   3 -17   2        1.83        6.85      4.18 o 
   4 -17   2        8.34        5.54      4.84 o 
   5 -17   2      245.32      216.21     43.53 o 
   6 -17   2       98.05       72.58     19.29 o 
  -7 -16   2       10.86        9.57      5.64 o 
  -6 -16   2      177.01      175.48     28.56 o 
  -5 -16   2       17.15       14.43      7.15 o 
  -4 -16   2        0.10        3.26      2.51 o 
  -3 -16   2      815.74      834.87     27.85 o 
  -2 -16   2      665.50      641.52     14.76 o 
  -1 -16   2      192.87      176.84     24.68 o 
   0 -16   2       91.79       85.68     12.22 o 
   1 -16   2      335.18      337.44     12.85 o 
   2 -16   2       75.45       68.45     10.45 o 
   3 -16   2      437.88      396.70     57.39 o 
   4 -16   2      610.48      621.73     24.03 o 
   5 -16   2       21.79       16.50      5.98 o 
   6 -16   2      128.06       96.78     26.01 o 
   7 -16   2       94.80       61.90     21.36 o 
  -7 -15   2      201.67      182.41     33.52 o 
  -6 -15   2      292.01      305.52     45.64 o 
  -5 -15   2       43.21       41.01      9.39 o 
  -4 -15   2       29.43       35.35      6.51 o 
  -3 -15   2       61.44       65.13     11.61 o 
  -2 -15   2       33.48       26.39      6.04 o 
  -1 -15   2        9.42        9.80      2.51 o 
   0 -15   2       29.75       29.71      5.10 o 
   1 -15   2      200.05      209.13     28.89 o 
   2 -15   2        3.35        6.29      2.27 o 
   3 -15   2       51.89       44.78      9.25 o 
   4 -15   2      192.17      177.19     30.54 o 
   5 -15   2       12.52        8.56      3.22 o 
   6 -15   2       42.87       44.81     13.21 o 
   7 -15   2      245.74      240.61     32.47 o 
  -8 -14   2      416.84      410.92     22.76 o 
  -7 -14   2      268.32      281.13     48.12 o 
  -6 -14   2      210.73      225.72     34.71 o 
  -5 -14   2      133.71      127.32     10.48 o 
  -4 -14   2      116.37      109.40     13.73 o 
  -3 -14   2      502.11      498.38     13.05 o 
  -2 -14   2     1024.10     1039.59     29.74 o 
  -1 -14   2     1335.06     1343.55     26.22 o 
   0 -14   2      219.95      203.59     11.78 o 
   1 -14   2       60.20       61.88      7.42 o 
   2 -14   2       61.38       65.77     11.05 o 
   3 -14   2       54.69       51.27      7.98 o 
   4 -14   2      132.70      122.28     18.57 o 
   5 -14   2      192.37      204.28     30.25 o 
   6 -14   2       73.32       75.68     15.56 o 
   7 -14   2        2.62        4.79      3.70 o 
   8 -14   2       24.18       18.38      4.90 o 
  -8 -13   2       16.39       19.95      5.85 o 
  -7 -13   2       91.09       81.98     14.44 o 
  -6 -13   2      441.64      412.84     58.79 o 
  -5 -13   2      209.53      181.54      9.18 o 
  -4 -13   2       79.56       74.12     11.76 o 
  -3 -13   2       35.57       35.59      5.79 o 
  -2 -13   2       60.10       63.27      8.30 o 
  -1 -13   2      277.46      284.05     13.02 o 
   0 -13   2       55.52       75.59      8.28 o 
   1 -13   2     1104.65     1099.45     26.44 o 
   2 -13   2       95.90      104.64     13.64 o 
   3 -13   2       56.49       63.35      4.57 o 
   4 -13   2      316.92      310.15     20.05 o 
   5 -13   2      799.54      805.77     38.25 o 
   6 -13   2      294.15      275.19     44.55 o 
   7 -13   2       88.73       75.44     15.27 o 
   8 -13   2       15.78        7.26      5.27 o 
  -9 -12   2       81.05       73.45     19.58 o 
  -8 -12   2      167.15      137.84     28.61 o 
  -7 -12   2      159.47      168.60     29.98 o 
  -6 -12   2      137.65      139.37      7.95 o 
  -5 -12   2       96.24      107.79     14.07 o 
  -4 -12   2       87.85       98.19      6.66 o 
  -3 -12   2        9.66       15.19      3.29 o 
  -2 -12   2      510.12      480.54     12.85 o 
  -1 -12   2     1198.78     1181.90     25.03 o 
   0 -12   2       54.08       51.57      6.38 o 
   1 -12   2      943.60      937.54     20.10 o 
   2 -12   2      848.57      857.53     21.13 o 
   3 -12   2      298.95      300.41      7.62 o 
   4 -12   2      410.79      409.89     18.00 o 
   5 -12   2      339.03      336.38     16.41 o 
   6 -12   2      556.46      518.77     35.66 o 
   7 -12   2      101.73       84.16     21.63 o 
   8 -12   2      288.24      296.45     34.41 o 
  -9 -11   2       75.25       75.03     18.92 o 
  -8 -11   2       11.62       16.11      4.63 o 
  -7 -11   2       13.02       24.46      7.26 o 
  -6 -11   2       14.46       12.07      3.10 o 
  -5 -11   2      226.16      233.21      9.86 o 
  -4 -11   2      180.95      188.27     11.86 o 
  -3 -11   2      280.34      265.50      7.78 o 
  -2 -11   2      474.35      476.35     12.39 o 
  -1 -11   2     1012.28     1024.11     29.85 o 
   0 -11   2       49.63       44.80      6.24 o 
   1 -11   2       67.71       80.61     13.14 o 
   2 -11   2     1296.47     1298.19     37.91 o 
   3 -11   2      650.70      684.60     16.94 o 
   4 -11   2      386.55      383.51     25.15 o 
   5 -11   2      493.18      487.47     19.00 o 
   6 -11   2       25.85       27.05      6.41 o 
   7 -11   2        5.77        7.09      4.12 o 
   8 -11   2       32.36       28.59      8.84 o 
   9 -11   2      229.16      182.96     48.42 o 
  -9 -10   2      395.17      348.04     55.74 o 
  -8 -10   2       42.07       43.69     10.54 o 
  -7 -10   2      295.10      303.72     21.64 o 
  -6 -10   2      134.00      125.09     10.40 o 
  -5 -10   2      135.07      140.31     12.64 o 
  -4 -10   2      795.74      781.71     19.58 o 
  -3 -10   2      133.99      136.46      7.05 o 
  -2 -10   2     1268.35     1294.97     23.25 o 
  -1 -10   2      691.43      683.77     13.36 o 
   0 -10   2      486.21      506.21      9.49 o 
   1 -10   2      666.91      716.01     18.30 o 
   2 -10   2     1035.82      986.94     23.40 o 
   3 -10   2      346.61      375.66      9.35 o 
   4 -10   2       18.37       24.87      8.49 o 
   5 -10   2      140.57      132.21     19.97 o 
   6 -10   2      883.66      873.41     25.39 o 
   7 -10   2       49.10       52.19     10.60 o 
   8 -10   2      297.60      297.51     39.35 o 
   9 -10   2      223.40      205.92     32.50 o 
  -9  -9   2       57.47       55.47     16.43 o 
  -8  -9   2       72.51       77.02     17.31 o 
  -7  -9   2      237.26      240.29     15.60 o 
  -6  -9   2      833.74      820.14     23.19 o 
  -5  -9   2      787.36      783.41     19.65 o 
  -4  -9   2       86.30       89.20      8.67 o 
  -3  -9   2     2435.64     2401.55     48.29 o 
  -2  -9   2      252.10      253.31      7.89 o 
  -1  -9   2      972.03      975.22     17.98 o 
   0  -9   2      513.55      556.47     12.93 o 
   1  -9   2       81.71       62.49     10.16 o 
   2  -9   2      194.68      195.48      9.34 o 
   3  -9   2       59.35       58.55      2.85 o 
   4  -9   2      171.82      170.21     25.51 o 
   5  -9   2      637.66      606.51     19.52 o 
   6  -9   2      150.76      158.50     18.39 o 
   7  -9   2      110.05      106.13     20.27 o 
   8  -9   2      116.59      137.29     24.55 o 
   9  -9   2        4.71       10.29      4.91 o 
 -10  -8   2      171.52      180.19     39.60 o 
  -9  -8   2       85.75       60.33     18.70 o 
  -8  -8   2       23.10       21.33      4.53 o 
  -7  -8   2       38.01       41.21      6.63 o 
  -6  -8   2      115.44      118.90     16.58 o 
  -5  -8   2      138.74      142.17     10.00 o 
  -4  -8   2     2955.64     2931.21     41.23 o 
  -3  -8   2     1064.08     1029.26     22.61 o 
  -2  -8   2     1573.69     1644.11     34.73 o 
  -1  -8   2      508.41      495.26     16.18 o 
   0  -8   2      181.66      195.61      5.80 o 
   1  -8   2      429.06      442.82     20.61 o 
   2  -8   2      146.78      175.09      6.42 o 
   3  -8   2     1623.33     1658.37     76.75 o 
   4  -8   2      341.21      346.27     15.99 o 
   5  -8   2      170.02      204.77     21.02 o 
   6  -8   2      253.20      263.75     32.45 o 
   7  -8   2       23.65       18.29      6.01 o 
   8  -8   2       54.45       65.96     12.92 o 
   9  -8   2       47.06       49.89     10.35 o 
 -10  -7   2      426.42      417.60     27.33 o 
  -9  -7   2       59.68       60.36     10.98 o 
  -8  -7   2      325.31      325.38     13.73 o 
  -7  -7   2       58.17       49.11      7.46 o 
  -6  -7   2      631.55      608.57     16.71 o 
  -5  -7   2       72.65       74.93      8.35 o 
  -4  -7   2      108.33      124.66     11.21 o 
  -3  -7   2     2689.03     2747.89     40.72 o 
  -2  -7   2      734.12      814.93     24.87 o 
  -1  -7   2     3183.08     3307.82     51.07 o 
   0  -7   2       91.37       98.69      4.05 o 
   1  -7   2     1354.59     1385.57     28.40 o 
   2  -7   2      422.86      444.24     12.11 o 
   3  -7   2       18.12       17.46      3.11 o 
   4  -7   2       93.99       99.48     11.70 o 
   5  -7   2      555.79      530.99     13.58 o 
   6  -7   2      142.72      165.74     23.13 o 
   7  -7   2      275.12      264.48     31.62 o 
   8  -7   2      309.74      304.06     18.56 o 
   9  -7   2      108.70      105.01     23.62 o 
  10  -7   2        9.67        8.73      6.58 o 
 -10  -6   2        7.88        5.11      5.47 o 
  -9  -6   2       10.19       20.62      5.61 o 
  -8  -6   2      211.89      240.73     12.24 o 
  -7  -6   2      247.66      229.25     10.01 o 
  -6  -6   2       17.93       18.10      3.23 o 
  -5  -6   2      243.48      234.26     10.45 o 
  -4  -6   2      700.44      726.74     21.10 o 
  -3  -6   2     1984.88     1996.37     30.70 o 
  -1  -6   2     1019.03     1097.75     23.23 o 
   0  -6   2      735.32      784.36      9.70 o 
   1  -6   2      440.84      439.74      6.52 o 
   2  -6   2      539.27      578.06     11.52 o 
   3  -6   2     2969.07     3008.66     58.70 o 
   4  -6   2     2243.75     2223.34     29.39 o 
   5  -6   2      176.87      171.95      8.79 o 
   6  -6   2       45.38       51.74      6.92 o 
   7  -6   2      237.89      219.34     12.43 o 
   8  -6   2      575.77      558.58     17.36 o 
   9  -6   2       27.72       22.94      4.92 o 
  10  -6   2      664.55      620.37     26.08 o 
 -10  -5   2      252.74      232.23     16.43 o 
  -9  -5   2        2.79        4.85      3.51 o 
  -8  -5   2      135.17      117.04     13.41 o 
  -7  -5   2      140.21      133.52      4.05 o 
  -6  -5   2      799.89      805.70     14.57 o 
  -5  -5   2       14.24       22.17      3.48 o 
  -4  -5   2        0.18        5.13      1.74 o 
  -3  -5   2     1474.90     1451.56     39.51 o 
  -2  -5   2      198.03      206.58      4.77 o 
  -1  -5   2      351.53      369.43      6.08 o 
   0  -5   2     3255.65     3327.16     24.84 o 
   1  -5   2      999.79      991.74     25.77 o 
   2  -5   2      853.26      898.51     13.55 o 
   3  -5   2      290.20      282.61      9.78 o 
   4  -5   2     1277.15     1307.75     25.31 o 
   5  -5   2      116.69      125.31      7.55 o 
   6  -5   2      235.58      234.55      5.64 o 
   7  -5   2      125.04      149.61     20.11 o 
   8  -5   2      323.30      345.30     36.46 o 
   9  -5   2       50.14       38.10      8.37 o 
  10  -5   2       45.86       37.40     14.05 o 
 -10  -4   2       17.76       14.38      6.37 o 
  -9  -4   2      197.37      193.58     16.55 o 
  -8  -4   2      321.70      355.87     13.10 o 
  -7  -4   2      183.44      194.60     10.64 o 
  -6  -4   2      739.41      775.55     11.54 o 
  -5  -4   2      516.12      509.03      6.66 o 
  -4  -4   2      643.04      633.69     13.35 o 
  -3  -4   2      696.13      689.61     15.53 o 
  -2  -4   2      816.80      820.35     10.64 o 
  -1  -4   2      937.85      951.53      9.90 o 
   0  -4   2     4219.19     4118.75     63.04 o 
   1  -4   2      483.37      493.17      6.40 o 
   2  -4   2     1096.24     1101.27     16.37 o 
   3  -4   2      839.13      805.67     14.70 o 
   4  -4   2      811.93      799.73     16.19 o 
   5  -4   2        9.88        7.43      1.32 o 
   6  -4   2      143.07      145.79      3.75 o 
   7  -4   2       36.37       46.42      5.74 o 
   8  -4   2      232.68      256.76     29.78 o 
   9  -4   2       12.52       10.89      3.30 o 
  10  -4   2      466.64      478.89     22.97 o 
 -10  -3   2      200.77      222.90     51.48 o 
  -9  -3   2        5.94        6.26      3.33 o 
  -8  -3   2      514.59      511.85     12.69 o 
  -7  -3   2     1002.67     1026.58     17.07 o 
  -6  -3   2     1247.19     1233.63     17.45 o 
  -5  -3   2     1173.80     1168.91     12.88 o 
  -4  -3   2      431.40      446.49      7.57 o 
  -3  -3   2     1057.98     1091.93     13.81 o 
  -2  -3   2     1297.36     1308.66     13.72 o 
  -1  -3   2     1396.40     1383.79     17.43 o 
   0  -3   2     1060.55     1016.79      8.65 o 
   1  -3   2      595.99      610.92     10.98 o 
   2  -3   2     1413.94     1489.02     12.63 o 
   3  -3   2      759.87      807.00     10.79 o 
   4  -3   2       90.95      109.73      7.94 o 
   5  -3   2      955.80      967.37     13.23 o 
   6  -3   2      818.60      813.11     14.26 o 
   7  -3   2       37.38       37.51      5.09 o 
   8  -3   2      229.82      202.28     39.15 o 
   9  -3   2      214.34      234.72     11.21 o 
  10  -3   2       10.08       10.02      8.49 o 
 -10  -2   2      250.01      264.24     13.96 o 
  -9  -2   2      113.39      113.23     14.28 o 
  -8  -2   2      304.74      309.58      6.96 o 
  -7  -2   2      403.85      396.61     12.86 o 
  -6  -2   2      505.33      508.14      8.54 o 
  -5  -2   2      222.75      211.38      5.24 o 
  -4  -2   2     1356.44     1383.39     15.06 o 
  -3  -2   2      690.33      703.58      7.91 o 
  -2  -2   2     1636.83     1587.59     19.69 o 
  -1  -2   2     5955.66     5409.16     54.21 o 
   0  -2   2      210.22      203.96      2.41 o 
   1  -2   2     4569.61     4179.24     41.33 o 
   2  -2   2      432.48      430.87      4.30 o 
   3  -2   2       73.19       83.75      2.20 o 
   4  -2   2      939.87      977.16     17.04 o 
   5  -2   2      118.45      141.50     11.04 o 
   6  -2   2     2222.70     2329.92     61.02 o 
   7  -2   2      241.87      230.74      8.37 o 
   8  -2   2      255.68      251.98      9.44 o 
   9  -2   2       33.46       29.90      6.63 o 
  10  -2   2       64.39       37.67     23.90 o 
 -10  -1   2      582.42      578.83     20.81 o 
  -9  -1   2       39.31       41.12      6.73 o 
  -8  -1   2       43.89       34.89      5.81 o 
  -7  -1   2      160.71      159.32      5.60 o 
  -6  -1   2      323.17      286.75      5.94 o 
  -5  -1   2      250.83      249.69      6.10 o 
  -4  -1   2      109.12      100.97      2.90 o 
  -3  -1   2      791.29      828.68      7.69 o 
  -2  -1   2      922.32      913.39      9.83 o 
  -1  -1   2     4033.83     3604.14     41.91 o 
   0  -1   2      817.56      830.06      6.09 o 
   1  -1   2     6410.97     5830.24    115.95 o 
   2  -1   2     3587.97     3535.79     37.70 o 
   3  -1   2     1134.59     1202.75     12.80 o 
   4  -1   2      512.81      510.67     10.88 o 
   5  -1   2     5173.35     5326.31    101.71 o 
   6  -1   2      316.79      305.30     13.27 o 
   7  -1   2       42.81       42.10      7.72 o 
   8  -1   2       83.64       72.69     11.27 o 
   9  -1   2       94.83      114.93     25.05 o 
  10  -1   2       10.58       13.20      3.38 o 
 -10   0   2      157.26      162.34     27.34 o 
  -9   0   2       11.32        8.78      2.86 o 
  -8   0   2     1203.16     1281.65     19.19 o 
  -7   0   2      106.50      105.32      5.53 o 
  -6   0   2       20.48       23.61      2.63 o 
  -5   0   2      660.53      715.64      9.42 o 
  -4   0   2     2541.14     2742.47     57.79 o 
  -3   0   2        0.17        2.71      0.81 o 
  -2   0   2      275.16      283.27      3.24 o 
  -1   0   2    34057.61    24832.41    488.33 o 
   0   0   2     7148.86     6257.43     68.17 o 
   1   0   2     3807.01     3446.63     35.70 o 
   2   0   2     1644.64     1632.62     18.83 o 
   3   0   2      263.12      240.01      3.65 o 
   4   0   2      273.71      264.95      6.49 o 
   5   0   2      760.37      766.73     15.83 o 
   6   0   2     4365.35     4529.90     43.17 o 
   7   0   2       26.43       23.55      3.60 o 
   8   0   2       92.49       92.23     12.42 o 
   9   0   2        4.32        4.59      3.33 o 
  10   0   2        4.59        5.74      3.28 o 
 -10   1   2      586.78      557.95     29.62 o 
  -9   1   2       41.78       40.58      9.48 o 
  -8   1   2       43.36       40.01      7.99 o 
  -7   1   2      163.55      163.80      7.55 o 
  -6   1   2      315.10      271.35      7.17 o 
  -5   1   2      256.31      274.74      9.39 o 
  -4   1   2       99.89       93.55      4.04 o 
  -3   1   2      818.20      842.39      9.80 o 
  -2   1   2      873.84      870.92      7.88 o 
  -1   1   2     4046.68     3567.60     32.30 o 
   0   1   2      800.24      814.11      5.94 o 
   1   1   2     6353.05     5681.96     69.71 o 
   2   1   2     3506.83     3638.41     33.59 o 
   3   1   2     1098.78     1129.99     11.31 o 
   4   1   2      516.59      537.16     11.34 o 
   5   1   2     5152.39     5104.26     61.35 o 
   6   1   2      319.16      315.75     10.52 o 
   7   1   2       39.79       45.74      8.60 o 
   8   1   2       87.79       86.35     14.20 o 
   9   1   2       94.50       93.17     21.40 o 
  10   1   2       10.74        5.79      3.67 o 
 -10   2   2      251.69      240.33     13.79 o 
  -9   2   2      114.01      117.68     15.03 o 
  -8   2   2      300.64      320.09      9.36 o 
  -7   2   2      401.62      395.10      8.95 o 
  -6   2   2      507.21      510.92     13.69 o 
  -5   2   2      212.76      193.25      6.49 o 
  -4   2   2     1381.07     1415.70     20.97 o 
  -3   2   2      687.50      692.32      8.41 o 
  -2   2   2     1640.20     1600.18     16.86 o 
  -1   2   2     5974.20     5462.85     63.79 o 
   0   2   2      204.84      202.50      3.60 o 
   1   2   2     4634.85     4133.00     34.41 o 
   2   2   2      423.49      428.39      6.27 o 
   3   2   2       64.94       75.33      2.04 o 
   4   2   2      943.34     1000.05     14.82 o 
   5   2   2      120.99      129.76      6.70 o 
   6   2   2     2229.25     2213.61     45.10 o 
   7   2   2      244.67      242.00      8.41 o 
   8   2   2      260.14      256.56     12.75 o 
   9   2   2       33.84       32.97      8.15 o 
  10   2   2       65.92       55.44      8.56 o 
 -10   3   2      205.21      223.05     21.59 o 
  -9   3   2        4.41        2.19      2.08 o 
  -8   3   2      506.21      490.08     10.13 o 
  -7   3   2     1005.31     1081.19     33.13 o 
  -6   3   2     1249.65     1233.21     59.73 o 
  -5   3   2     1186.51     1190.79     24.99 o 
  -4   3   2      442.47      459.81     11.70 o 
  -3   3   2     1072.75     1066.04     15.01 o 
  -2   3   2     1308.40     1336.88     12.18 o 
  -1   3   2     1383.30     1346.04     16.90 o 
   0   3   2     1056.28     1010.54      8.11 o 
   1   3   2      629.19      638.87      6.40 o 
   2   3   2     1409.57     1504.44     22.82 o 
   3   3   2      761.99      782.77      9.07 o 
   4   3   2       84.51       98.49      3.73 o 
   5   3   2      954.42      999.10     29.91 o 
   6   3   2      826.55      847.52     24.10 o 
   7   3   2       38.21       35.48      6.81 o 
   8   3   2      232.98      245.27     21.46 o 
   9   3   2      213.21      202.74     12.27 o 
  10   3   2       10.97       11.32      3.44 o 
 -10   4   2       17.90       15.07      4.38 o 
  -9   4   2      202.07      197.22      9.70 o 
  -8   4   2      322.76      342.85     10.35 o 
  -7   4   2      184.05      183.59     12.23 o 
  -6   4   2      748.81      764.72     26.31 o 
  -5   4   2      512.99      498.63     13.57 o 
  -4   4   2      647.97      619.94     13.90 o 
  -3   4   2      703.89      691.39     18.93 o 
  -2   4   2      803.14      797.93      7.26 o 
  -1   4   2      966.21      994.17     14.85 o 
   0   4   2     4230.54     4122.22     39.71 o 
   1   4   2      469.49      473.77      6.05 o 
   2   4   2     1069.23     1065.31     11.87 o 
   3   4   2      824.26      799.76     13.12 o 
   4   4   2      797.54      794.58     14.97 o 
   5   4   2        9.55       13.38      2.81 o 
   6   4   2      145.62      163.53     22.35 o 
   7   4   2       35.21       33.54      7.32 o 
   8   4   2      229.11      217.06     28.03 o 
   9   4   2       12.00        8.88      2.20 o 
  10   4   2      457.15      456.93     18.98 o 
 -10   5   2      251.87      279.45     14.03 o 
  -9   5   2        2.28        5.11      3.12 o 
  -8   5   2      135.21      130.28     19.07 o 
  -7   5   2      143.90      161.04     21.83 o 
  -6   5   2      818.51      821.57     24.16 o 
  -5   5   2       14.89       28.72      5.87 o 
  -4   5   2        0.40        3.59      1.22 o 
  -3   5   2     1486.27     1515.86     22.64 o 
  -2   5   2      194.64      205.50      2.90 o 
  -1   5   2      360.53      395.02      3.78 o 
   0   5   2     3322.24     3407.53     27.07 o 
   1   5   2     1017.24     1017.01      9.72 o 
   2   5   2      841.59      882.56     30.95 o 
   3   5   2      276.08      267.54      9.21 o 
   4   5   2     1286.04     1310.79     21.79 o 
   5   5   2      123.54      135.28      7.77 o 
   6   5   2      239.41      216.62     15.10 o 
   7   5   2      117.32      128.32     19.29 o 
   8   5   2      323.92      311.12     10.23 o 
   9   5   2       52.08       57.53      9.01 o 
  10   5   2       44.70       41.65     11.94 o 
 -10   6   2        7.22        3.92      3.02 o 
  -9   6   2        8.96       12.34      4.15 o 
  -8   6   2      226.24      234.52     17.67 o 
  -7   6   2      245.67      226.84     19.12 o 
  -6   6   2       18.28       20.88      4.40 o 
  -5   6   2      232.35      232.97      8.78 o 
  -4   6   2      687.54      705.33     14.10 o 
  -3   6   2     1951.25     1918.57     20.46 o 
  -1   6   2     1039.08     1077.29     13.99 o 
   0   6   2      718.86      751.70      7.65 o 
   1   6   2      458.12      457.01      5.75 o 
   2   6   2      542.81      571.25      6.55 o 
   3   6   2     2960.21     3120.59     60.09 o 
   4   6   2     2277.51     2367.21     67.38 o 
   5   6   2      176.17      174.36      6.57 o 
   6   6   2       43.91       48.61      6.65 o 
   7   6   2      244.20      258.31     11.71 o 
   8   6   2      580.41      579.93     12.37 o 
   9   6   2       28.20       24.18      5.36 o 
  10   6   2      664.51      634.33     17.25 o 
 -10   7   2      424.52      427.48     14.03 o 
  -9   7   2       60.04       50.94     11.94 o 
  -8   7   2      323.55      316.26     10.65 o 
  -7   7   2       60.09       58.43      8.15 o 
  -6   7   2      630.26      630.80     16.49 o 
  -5   7   2       75.74       82.72     10.57 o 
  -4   7   2      106.91      121.45     13.08 o 
  -3   7   2     2672.79     2783.45     42.41 o 
  -2   7   2      743.29      800.31      9.92 o 
  -1   7   2     3227.99     3295.16     33.70 o 
   0   7   2       79.19       88.58      3.52 o 
   1   7   2     1372.40     1374.28     14.80 o 
   2   7   2      432.05      451.88      9.53 o 
   3   7   2       15.65       14.18      2.50 o 
   4   7   2       96.11      111.91     15.34 o 
   5   7   2      546.27      555.53     18.39 o 
   6   7   2      137.12      140.33     15.88 o 
   7   7   2      256.63      277.08     10.46 o 
   8   7   2      309.09      342.43     13.35 o 
   9   7   2      104.33       91.16     15.07 o 
  10   7   2       10.83       10.09      4.92 o 
 -10   8   2      174.92      121.19     33.71 o 
  -9   8   2       81.33       74.31     16.63 o 
  -8   8   2       20.07       18.67      4.92 o 
  -7   8   2       35.85       42.19      9.81 o 
  -6   8   2      124.72      125.01     17.90 o 
  -5   8   2      142.84      136.50      8.41 o 
  -4   8   2     2941.83     2961.43     67.10 o 
  -3   8   2     1077.71     1043.05     22.36 o 
  -2   8   2     1559.47     1590.02     20.10 o 
  -1   8   2      502.84      484.39     10.19 o 
   0   8   2      187.28      204.64      8.59 o 
   1   8   2      432.86      448.74     13.69 o 
   2   8   2      149.26      179.83      5.07 o 
   3   8   2     1629.48     1639.88     22.42 o 
   4   8   2      333.37      339.31      9.21 o 
   5   8   2      168.77      179.92     10.72 o 
   6   8   2      247.77      230.14      7.97 o 
   7   8   2       25.89       25.68      3.87 o 
   8   8   2       55.77       54.42      8.08 o 
   9   8   2       47.30       42.36     13.26 o 
  -9   9   2       57.97       58.79     12.48 o 
  -8   9   2       68.67       67.66     10.64 o 
  -7   9   2      231.53      231.98     12.75 o 
  -6   9   2      828.39      829.72     27.86 o 
  -5   9   2      789.56      769.36     23.16 o 
  -4   9   2       85.70       81.68      4.70 o 
  -3   9   2     2412.99     2464.34     43.88 o 
  -2   9   2      260.45      248.62      5.46 o 
  -1   9   2      980.90      955.32     13.44 o 
   0   9   2      506.41      531.21     13.11 o 
   1   9   2       78.34       67.41      6.37 o 
   2   9   2      192.23      189.49      4.56 o 
   3   9   2       59.14       61.38      7.77 o 
   4   9   2      164.62      153.86      6.02 o 
   5   9   2      650.38      634.06     14.51 o 
   6   9   2      147.32      153.14      9.22 o 
   7   9   2      110.30      115.52      7.89 o 
   8   9   2      115.98      131.85     18.01 o 
   9   9   2        4.09        5.53      3.56 o 
  -9  10   2      386.23      383.12     13.35 o 
  -8  10   2       39.18       35.28      5.99 o 
  -7  10   2      296.80      289.99     12.16 o 
  -6  10   2      128.38      144.56     23.13 o 
  -5  10   2      135.58      148.58     19.33 o 
  -4  10   2      788.99      812.36     15.15 o 
  -3  10   2      132.89      131.70      4.35 o 
  -2  10   2     1260.30     1335.93     29.41 o 
  -1  10   2      679.47      673.82     11.20 o 
   0  10   2      480.95      459.88     10.87 o 
   1  10   2      661.68      695.93     11.96 o 
   2  10   2     1028.55     1037.17     13.95 o 
   3  10   2      349.11      351.88     11.70 o 
   4  10   2       19.08       25.14      4.56 o 
   5  10   2      147.36      145.54     17.13 o 
   6  10   2      887.24      893.64     13.91 o 
   7  10   2       45.66       46.28      6.87 o 
   8  10   2      297.65      286.60     15.38 o 
   9  10   2      222.60      197.02     14.07 o 
  -9  11   2       73.83       62.96     19.18 o 
  -8  11   2       10.41       13.76      5.09 o 
  -7  11   2       13.02       15.59      6.03 o 
  -6  11   2       16.79       17.64      3.36 o 
  -5  11   2      225.38      232.04     19.40 o 
  -4  11   2      180.33      198.75      6.12 o 
  -3  11   2      287.99      280.19     10.53 o 
  -2  11   2      481.56      469.17     10.03 o 
  -1  11   2     1030.90     1014.98     18.08 o 
   0  11   2       50.88       47.21      8.26 o 
   1  11   2       62.33       73.08      4.44 o 
   2  11   2     1269.75     1265.99     34.75 o 
   3  11   2      648.18      661.00     13.24 o 
   4  11   2      378.63      397.91      9.67 o 
   5  11   2      487.77      502.54     11.22 o 
   6  11   2       25.06       24.43      4.37 o 
   7  11   2        5.44        4.83      2.74 o 
   8  11   2       32.31       36.77      9.30 o 
   9  11   2      228.46      194.04     41.74 o 
  -9  12   2       82.57       70.77     16.93 o 
  -8  12   2      171.11      175.05     15.43 o 
  -7  12   2      157.04      146.58     28.22 o 
  -6  12   2      139.06      140.29     21.69 o 
  -5  12   2       88.33       86.58     13.74 o 
  -4  12   2       85.60       83.14      5.90 o 
  -3  12   2        9.61        9.79      1.44 o 
  -2  12   2      504.48      529.28     12.09 o 
  -1  12   2     1177.04     1160.98     25.06 o 
   0  12   2       59.93       61.00      8.67 o 
   1  12   2      943.54      942.81     18.61 o 
   2  12   2      856.72      837.46     21.11 o 
   3  12   2      307.47      290.68     17.08 o 
   4  12   2      413.02      394.27     14.67 o 
   5  12   2      338.24      354.17      9.08 o 
   6  12   2      556.61      543.04     11.18 o 
   7  12   2      102.82       84.47     14.39 o 
   8  12   2      294.35      270.26     47.96 o 
  -8  13   2       16.02       18.56      5.07 o 
  -7  13   2       92.89       93.66     15.73 o 
  -6  13   2      446.45      440.83     13.34 o 
  -5  13   2      216.92      205.62     25.24 o 
  -4  13   2       83.14       71.51      8.92 o 
  -3  13   2       36.02       35.04      4.55 o 
  -2  13   2       58.71       55.29      6.54 o 
  -1  13   2      279.44      277.90     14.50 o 
   0  13   2       54.58       68.49      9.54 o 
   1  13   2     1111.27     1090.25     25.44 o 
   2  13   2      104.47      126.05     11.95 o 
   3  13   2       55.63       71.36      8.65 o 
   4  13   2      322.72      324.51     19.58 o 
   5  13   2      794.73      796.18     22.83 o 
   6  13   2      295.14      300.39     11.70 o 
   7  13   2       89.89       84.21     16.88 o 
   8  13   2       15.06       16.63      6.21 o 
  -8  14   2      414.25      420.66     18.15 o 
  -7  14   2      271.85      308.63     19.22 o 
  -6  14   2      209.22      210.82     32.11 o 
  -5  14   2      138.53      156.21     30.59 o 
  -4  14   2      117.69      128.04     24.14 o 
  -3  14   2      496.06      474.08     15.27 o 
  -2  14   2     1005.88     1051.86     36.46 o 
  -1  14   2     1327.04     1363.76     23.82 o 
   0  14   2      228.87      246.97     26.47 o 
   1  14   2       63.83       61.60      6.43 o 
   2  14   2       61.23       72.39      6.97 o 
   3  14   2       51.85       53.11      6.64 o 
   4  14   2      129.22      114.27     14.51 o 
   5  14   2      194.32      200.84      8.69 o 
   6  14   2       74.05       74.00     13.12 o 
   7  14   2        3.03        5.09      3.14 o 
   8  14   2       24.78       25.99      6.92 o 
  -7  15   2      204.14      194.80     39.00 o 
  -6  15   2      298.58      340.30     16.99 o 
  -5  15   2       42.95       45.70      9.32 o 
  -4  15   2       28.13       32.37      6.62 o 
  -3  15   2       58.63       61.39      8.07 o 
  -2  15   2       33.20       31.37      4.34 o 
  -1  15   2       11.47        7.54      2.43 o 
   0  15   2       30.37       32.96      5.72 o 
   1  15   2      210.31      210.26     16.40 o 
   2  15   2        3.38        6.54      1.59 o 
   3  15   2       50.75       52.39      6.41 o 
   4  15   2      192.72      191.47     10.02 o 
   5  15   2       11.45        7.29      3.22 o 
   6  15   2       42.59       42.80     11.74 o 
   7  15   2      244.91      251.82     15.23 o 
  -7  16   2        9.82        9.00      3.40 o 
  -6  16   2      181.33      165.37     31.04 o 
  -5  16   2       18.57       17.13      3.68 o 
  -4  16   2        0.17        2.31      3.62 o 
  -3  16   2      820.80      855.87     19.34 o 
  -2  16   2      665.45      665.66     12.24 o 
  -1  16   2      191.82      187.35      9.25 o 
   0  16   2       97.07      109.98     11.85 o 
   1  16   2      338.75      331.44     15.00 o 
   2  16   2       72.28       68.62      8.63 o 
   3  16   2      446.01      441.12     13.44 o 
   4  16   2      617.36      642.92     17.19 o 
   5  16   2       21.17       17.85      3.94 o 
   6  16   2      125.61      118.32     20.12 o 
   7  16   2       94.49       90.34     21.19 o 
  -6  17   2       41.20       46.86     12.79 o 
  -5  17   2       59.54       58.20     14.60 o 
  -4  17   2       18.85       16.21      4.08 o 
  -3  17   2      230.46      236.11     42.25 o 
  -2  17   2      366.98      404.65     23.65 o 
  -1  17   2       72.59       81.15     10.90 o 
   0  17   2      770.83      833.86     24.70 o 
   1  17   2      206.63      225.36     19.50 o 
   2  17   2       57.45       63.86      6.94 o 
   3  17   2        1.72        5.06      2.33 o 
   4  17   2        8.72        5.65      2.72 o 
   5  17   2      239.74      237.82     34.33 o 
   6  17   2       98.20       89.27     15.00 o 
  -6  18   2       34.62       29.38      9.33 o 
  -5  18   2       32.23       35.65     10.25 o 
  -4  18   2      108.96      107.61     17.45 o 
  -3  18   2      154.28      140.75     24.31 o 
  -2  18   2      193.67      218.40     14.41 o 
  -1  18   2       47.32       47.61      7.61 o 
   0  18   2        2.06        5.91      2.76 o 
   1  18   2       77.22       72.73      9.51 o 
   2  18   2       20.72       18.96      3.29 o 
   3  18   2       53.81       52.82      6.63 o 
   4  18   2      340.14      373.63     31.78 o 
   5  18   2       23.63       26.82      5.62 o 
  -5  19   2       69.98       57.35     14.31 o 
  -4  19   2       24.48       21.58      8.25 o 
  -3  19   2      231.96      231.39     22.24 o 
  -2  19   2      160.27      176.33     12.59 o 
  -1  19   2       95.69       96.52     12.56 o 
   0  19   2      220.55      215.18     12.20 o 
   1  19   2       40.24       37.82      6.03 o 
   2  19   2       10.75        6.37      3.46 o 
   3  19   2      114.10      102.53     14.77 o 
   4  19   2       60.56       38.49     11.76 o 
   5  19   2      252.39      241.21     14.80 o 
  -4  20   2       87.84       68.77     21.09 o 
  -3  20   2       65.97       51.93     11.78 o 
  -2  20   2      212.97      239.51     11.41 o 
  -1  20   2       57.22       54.27      9.87 o 
   0  20   2      108.73       97.45     13.06 o 
   1  20   2       36.27       23.76      7.79 o 
   2  20   2      109.09       80.39     12.19 o 
   3  20   2      110.21       88.17     18.21 o 
   4  20   2       30.83       20.12     10.72 o 
  -2  21   2       33.65       21.57      6.63 o 
  -1  21   2      202.46      213.45     37.42 o 
   0  21   2       11.64        9.36      3.33 o 
   1  21   2       12.38        6.49      3.79 o 
   2  21   2       19.58       13.06      3.97 o 
  -2 -21   3       72.33       58.52     18.34 o 
  -1 -21   3      164.26      116.61     36.32 o 
   0 -21   3       39.34       34.87      8.86 o 
   1 -21   3       57.01       35.84     17.64 o 
  -3 -20   3       94.05       71.01     19.78 o 
  -2 -20   3      181.88      157.76     31.26 o 
  -1 -20   3      131.09      106.37     19.81 o 
   0 -20   3      121.18      153.96     46.37 o 
   1 -20   3      123.99      110.10     26.58 o 
   2 -20   3        3.23        2.70      3.28 o 
   3 -20   3       43.72       27.79      9.37 o 
  -5 -19   3      103.86       85.52     28.95 o 
  -4 -19   3      143.08      141.66     32.64 o 
  -3 -19   3       19.96       11.13      4.11 o 
  -2 -19   3      120.73      113.97     20.71 o 
  -1 -19   3       36.81       34.60      7.64 o 
   0 -19   3      290.79      300.35     14.24 o 
   1 -19   3       13.15        8.00      5.24 o 
   2 -19   3      302.57      288.55     54.80 o 
   3 -19   3      320.36      299.48     19.27 o 
   4 -19   3       34.52       33.77     10.08 o 
  -5 -18   3       16.25       16.66      6.12 o 
  -4 -18   3        2.98        4.66      3.08 o 
  -3 -18   3       30.11       30.84      5.32 o 
  -2 -18   3      104.69       94.02     16.27 o 
  -1 -18   3       54.97       67.34     13.47 o 
   0 -18   3      197.95      215.08     21.25 o 
   1 -18   3       99.42      102.04     22.53 o 
   2 -18   3      216.91      221.34     38.53 o 
   3 -18   3       51.71       44.86     10.44 o 
   4 -18   3        7.52       11.27      8.00 o 
   5 -18   3       15.89       15.93      6.90 o 
  -6 -17   3        4.68        8.28      5.82 o 
  -5 -17   3       18.31       18.24      5.09 o 
  -4 -17   3      144.85      133.60     21.91 o 
  -3 -17   3       95.95       98.87     18.78 o 
  -2 -17   3      123.29      114.50     16.27 o 
  -1 -17   3       30.35       33.76      6.91 o 
   0 -17   3        3.71        5.28      3.79 o 
   1 -17   3       79.61       88.94     15.41 o 
   2 -17   3       56.55       56.12     11.26 o 
   3 -17   3      724.75      705.03     21.09 o 
   4 -17   3      153.83      140.42     29.43 o 
   5 -17   3      143.16      125.53     30.96 o 
   6 -17   3       90.73       70.24     22.63 o 
  -7 -16   3       38.23       30.19     12.51 o 
  -6 -16   3      241.96      223.21     17.07 o 
  -5 -16   3      139.80      108.42     20.54 o 
  -4 -16   3      153.30      156.60     23.79 o 
  -3 -16   3       64.84       79.29     13.90 o 
  -2 -16   3      117.06      122.86     18.95 o 
  -1 -16   3       42.54       32.46      5.87 o 
   0 -16   3      309.55      327.30     21.05 o 
   1 -16   3       96.04       79.39     12.42 o 
   2 -16   3      195.50      213.21     34.39 o 
   3 -16   3       11.42        8.89      3.72 o 
   4 -16   3      268.76      238.98     44.67 o 
   5 -16   3       37.28       25.57      7.36 o 
   6 -16   3       87.57       71.64     25.67 o 
  -7 -15   3       69.30       52.11     11.39 o 
  -6 -15   3       23.37       26.26      8.25 o 
  -5 -15   3      237.97      240.21     11.87 o 
  -4 -15   3      156.22      146.21     10.29 o 
  -3 -15   3      343.94      380.36     13.95 o 
  -2 -15   3      127.28      140.59     25.03 o 
  -1 -15   3      162.66      179.74     11.98 o 
   0 -15   3      151.69      139.44     16.66 o 
   1 -15   3      167.61      157.96     21.93 o 
   2 -15   3      313.58      302.61     14.20 o 
   3 -15   3      362.87      346.03     27.12 o 
   4 -15   3       61.72       61.88     13.16 o 
   5 -15   3       27.31       32.33     12.76 o 
   6 -15   3       23.30       23.97      6.64 o 
   7 -15   3      127.12       94.81     38.50 o 
  -8 -14   3        2.91        7.40      6.58 o 
  -7 -14   3       74.95       84.53     16.40 o 
  -6 -14   3      427.38      427.88     15.77 o 
  -5 -14   3      281.12      292.79     13.27 o 
  -4 -14   3      111.25      114.60     15.07 o 
  -3 -14   3      171.85      181.73     24.03 o 
  -2 -14   3      545.84      580.69     18.51 o 
  -1 -14   3       54.49       57.50      8.15 o 
   0 -14   3      201.27      203.21     11.89 o 
   1 -14   3      499.16      498.70     17.08 o 
   2 -14   3      138.46      127.01     17.93 o 
   3 -14   3      326.64      318.12     13.03 o 
   4 -14   3       93.54       90.19     15.70 o 
   5 -14   3      238.69      234.13     38.23 o 
   6 -14   3       27.82       21.68      6.76 o 
   7 -14   3        9.43        5.95      5.59 o 
  -8 -13   3       30.80       31.51     14.90 o 
  -7 -13   3       17.94       18.35      4.45 o 
  -6 -13   3      141.31      140.63     18.23 o 
  -5 -13   3       59.62       57.13      9.47 o 
  -4 -13   3      244.42      270.31     13.21 o 
  -3 -13   3      807.18      780.20     22.21 o 
  -2 -13   3      291.45      275.04     17.61 o 
  -1 -13   3      973.37     1023.92     27.29 o 
   0 -13   3      110.53      126.22     14.43 o 
   1 -13   3      338.64      345.10     10.41 o 
   2 -13   3      628.48      611.11     17.64 o 
   3 -13   3       32.20       41.84      9.49 o 
   4 -13   3      595.24      623.07     22.95 o 
   5 -13   3      140.71      157.26     31.61 o 
   6 -13   3       29.82       28.86      6.18 o 
   7 -13   3      187.78      168.44     29.30 o 
   8 -13   3      272.34      247.43     37.44 o 
  -9 -12   3      121.63       88.77     24.80 o 
  -8 -12   3      145.36      114.26     22.73 o 
  -7 -12   3      341.24      296.13     48.86 o 
  -6 -12   3      152.46      173.07      9.08 o 
  -5 -12   3       37.04       40.91      5.96 o 
  -4 -12   3      136.02      158.37     18.21 o 
  -3 -12   3       36.81       41.93      6.08 o 
  -2 -12   3      793.23      828.11     21.39 o 
  -1 -12   3      307.33      309.14     12.29 o 
   0 -12   3        4.52        9.29      2.73 o 
   1 -12   3      254.80      261.62      8.97 o 
   2 -12   3      953.77      936.96     19.22 o 
   3 -12   3      439.40      432.53     20.14 o 
   4 -12   3       95.13      122.75     24.90 o 
   5 -12   3       70.69       82.36     14.60 o 
   6 -12   3      298.37      270.03     17.54 o 
   7 -12   3       63.47       53.33     14.42 o 
   8 -12   3       77.63       76.59     23.23 o 
  -9 -11   3       50.57       49.15     10.75 o 
  -8 -11   3       14.59       15.58      6.26 o 
  -7 -11   3      183.34      177.23     21.53 o 
  -6 -11   3      172.29      146.63     12.76 o 
  -5 -11   3      441.06      465.33     11.95 o 
  -4 -11   3      135.75      167.15      9.29 o 
  -3 -11   3      493.95      499.19     14.75 o 
  -2 -11   3      864.27      892.76     20.58 o 
  -1 -11   3      805.57      799.60     24.71 o 
   0 -11   3      339.32      320.68      8.28 o 
   1 -11   3      180.78      175.90      9.41 o 
   2 -11   3      233.19      229.70     10.87 o 
   3 -11   3       39.96       43.73     10.48 o 
   4 -11   3       54.68       72.97     13.45 o 
   5 -11   3      485.52      498.70     58.88 o 
   6 -11   3       94.91       99.91     16.54 o 
   7 -11   3      273.58      263.26     17.62 o 
   8 -11   3      384.28      416.86     30.23 o 
  -9 -10   3       89.25       78.41     14.96 o 
  -8 -10   3      284.58      268.16     43.08 o 
  -7 -10   3      153.85      174.25      9.29 o 
  -6 -10   3      133.16      138.59     11.85 o 
  -5 -10   3      226.71      192.43     20.51 o 
  -4 -10   3      251.33      230.97      9.56 o 
  -3 -10   3      263.77      288.79     15.46 o 
  -2 -10   3      429.02      424.74     12.27 o 
  -1 -10   3      589.23      602.49     13.92 o 
   0 -10   3      237.40      237.74      7.65 o 
   1 -10   3       33.31       28.54      4.67 o 
   2 -10   3     1601.42     1615.95     40.53 o 
   3 -10   3      283.60      323.26     31.98 o 
   4 -10   3      234.40      239.64     35.23 o 
   5 -10   3      764.47      734.77     20.57 o 
   6 -10   3      247.57      265.67     17.16 o 
   7 -10   3       15.79       13.86      4.51 o 
   8 -10   3       62.67       68.36     13.87 o 
   9 -10   3      142.47      138.78     31.41 o 
  -9  -9   3      455.96      476.32     28.37 o 
  -8  -9   3       14.21       20.77      6.16 o 
  -7  -9   3     1234.22     1306.57     33.01 o 
  -6  -9   3      100.69       99.27     12.90 o 
  -5  -9   3      612.76      610.64     16.59 o 
  -4  -9   3     1099.05     1103.03     22.96 o 
  -3  -9   3      475.49      481.77     14.31 o 
  -2  -9   3     1365.09     1373.48     28.98 o 
  -1  -9   3      119.75      150.50     18.94 o 
   0  -9   3     1743.67     1789.42     41.49 o 
   1  -9   3      239.43      225.75     13.16 o 
   2  -9   3     1160.04     1144.29     51.76 o 
   3  -9   3       69.83       71.69     11.49 o 
   4  -9   3        9.08        8.88      3.43 o 
   5  -9   3      168.91      184.84     29.00 o 
   6  -9   3       94.64       92.08     17.84 o 
   7  -9   3       28.15       33.50      9.17 o 
   8  -9   3      233.38      234.12     41.53 o 
   9  -9   3       82.54       54.67     15.57 o 
 -10  -8   3       29.45       24.12     16.93 o 
  -9  -8   3       36.40       42.96      8.83 o 
  -8  -8   3      766.05      826.40     44.04 o 
  -7  -8   3       58.72       49.82      7.95 o 
  -6  -8   3      390.16      414.06     15.44 o 
  -5  -8   3      277.59      266.72     13.54 o 
  -4  -8   3      234.62      223.73     13.89 o 
  -3  -8   3     1166.67     1168.20     20.05 o 
  -2  -8   3     1032.96     1094.36     18.92 o 
  -1  -8   3     4926.15     4950.15     72.06 o 
   0  -8   3     1169.21     1172.57     18.22 o 
   1  -8   3      581.61      569.27      9.49 o 
   2  -8   3      423.82      440.42     18.44 o 
   3  -8   3        9.98        8.76      2.48 o 
   4  -8   3       95.47      104.28     13.18 o 
   5  -8   3        9.27        9.49      4.50 o 
   6  -8   3      767.22      768.55     23.64 o 
   7  -8   3      275.19      252.03     15.83 o 
   8  -8   3       71.12       55.30     13.99 o 
   9  -8   3      119.61       99.45     24.19 o 
 -10  -7   3      168.94      166.88     36.60 o 
  -9  -7   3      127.50      117.52     23.10 o 
  -8  -7   3      360.01      381.25     26.19 o 
  -7  -7   3     1296.41     1311.79     25.91 o 
  -6  -7   3      116.51      117.48     15.59 o 
  -5  -7   3      296.62      326.56     21.15 o 
  -4  -7   3       13.22       16.13      2.85 o 
  -3  -7   3      443.18      423.80     11.02 o 
  -2  -7   3      911.82      979.79     21.91 o 
  -1  -7   3       79.80       92.84      8.09 o 
   0  -7   3     1247.01     1347.42     16.62 o 
   1  -7   3      935.13      944.72     39.86 o 
   2  -7   3      633.51      706.34     18.96 o 
   3  -7   3      552.72      567.52     22.36 o 
   4  -7   3      350.57      353.84     10.52 o 
   5  -7   3      379.90      367.52     18.90 o 
   6  -7   3      563.73      575.07     20.59 o 
   7  -7   3      153.34      156.32     22.72 o 
   8  -7   3      114.15      117.74     20.83 o 
   9  -7   3       92.83       76.24     18.88 o 
 -10  -6   3       51.12       36.18     11.62 o 
  -9  -6   3       41.22       51.71     10.02 o 
  -8  -6   3       72.10       87.66     11.01 o 
  -7  -6   3      276.51      313.93     12.34 o 
  -6  -6   3      186.86      179.87     17.41 o 
  -5  -6   3      167.28      173.86      8.34 o 
  -4  -6   3      520.72      537.80     11.51 o 
  -3  -6   3       76.71      107.87     14.43 o 
  -2  -6   3     1273.60     1374.53     38.52 o 
  -1  -6   3     3813.20     3919.97     42.35 o 
   0  -6   3     4108.50     4188.90     40.36 o 
   1  -6   3      722.76      738.83     21.06 o 
   2  -6   3      289.69      297.67      9.37 o 
   3  -6   3      693.77      643.55     16.49 o 
   4  -6   3      154.02      144.02     14.74 o 
   5  -6   3      100.47       97.18     11.91 o 
   6  -6   3     1775.18     1794.19     66.91 o 
   7  -6   3      775.91      796.22     15.63 o 
   8  -6   3       34.50       37.45      5.58 o 
   9  -6   3       49.01       34.76      8.48 o 
  -9  -5   3      261.08      259.47     12.02 o 
  -8  -5   3      210.89      182.68     25.73 o 
  -7  -5   3      312.15      324.81     13.63 o 
  -6  -5   3       87.24       93.82     11.07 o 
  -5  -5   3     1108.67     1155.89     19.52 o 
  -4  -5   3      132.19      141.38     15.65 o 
  -3  -5   3     3337.95     3327.40     47.99 o 
  -2  -5   3       26.47       21.13      2.38 o 
  -1  -5   3      593.28      651.43     13.73 o 
   0  -5   3     3510.45     3574.41     54.42 o 
   1  -5   3      599.04      581.66     14.48 o 
   2  -5   3     1117.82     1173.29     31.52 o 
   3  -5   3     1279.38     1238.42     46.14 o 
   4  -5   3      245.19      246.38      7.77 o 
   5  -5   3      939.17      917.97     19.35 o 
   6  -5   3      180.61      171.18     18.22 o 
   7  -5   3      371.63      372.22     12.47 o 
   8  -5   3       35.03       39.70      7.25 o 
   9  -5   3       52.76       52.83     10.17 o 
  -9  -4   3       71.39       66.28     12.71 o 
  -8  -4   3       23.24       22.62      5.25 o 
  -7  -4   3      276.56      266.20     12.44 o 
  -6  -4   3      241.11      250.38     10.71 o 
  -5  -4   3     1907.55     1888.51     28.02 o 
  -4  -4   3     1102.23     1085.50     20.82 o 
  -3  -4   3      697.36      719.71     16.13 o 
  -2  -4   3      977.97     1000.34     16.38 o 
  -1  -4   3      657.90      627.44      8.69 o 
   0  -4   3     1230.55     1208.72     15.51 o 
   1  -4   3      192.61      192.14      5.07 o 
   2  -4   3      903.06      931.52     29.52 o 
   3  -4   3      479.08      473.81     14.23 o 
   4  -4   3      115.76      115.83     13.93 o 
   5  -4   3      171.12      173.20      4.85 o 
   6  -4   3     1453.89     1421.73     34.56 o 
   7  -4   3      205.34      200.00     10.76 o 
   8  -4   3       50.60       41.93      6.62 o 
   9  -4   3       81.30       63.33     13.77 o 
 -10  -3   3      312.59      310.12     15.43 o 
  -9  -3   3      367.72      407.91     19.81 o 
  -8  -3   3       92.54      107.92     18.54 o 
  -7  -3   3      550.00      522.14     29.79 o 
  -6  -3   3      117.11      103.77      2.79 o 
  -5  -3   3      829.81      810.58     10.97 o 
  -4  -3   3     1762.91     1884.70    113.67 o 
  -3  -3   3     2120.38     2022.06     29.97 o 
  -2  -3   3      928.11      956.40     10.30 o 
  -1  -3   3      579.37      636.01      7.21 o 
   0  -3   3     1482.95     1511.83     12.29 o 
   1  -3   3      983.77     1034.37     18.29 o 
   2  -3   3     3670.67     3626.08     62.41 o 
   3  -3   3      195.71      182.87      4.66 o 
   4  -3   3     3517.36     3558.78     89.76 o 
   5  -3   3       11.02        9.73      1.99 o 
   6  -3   3      103.12      102.84     11.92 o 
   7  -3   3       14.80       14.36      4.41 o 
   8  -3   3      141.20      131.02     16.91 o 
   9  -3   3        8.09        8.67      4.11 o 
  10  -3   3        8.89        6.23      7.12 o 
 -10  -2   3      107.85       85.52     35.98 o 
  -9  -2   3      255.53      251.40     30.98 o 
  -8  -2   3      500.74      462.18     13.10 o 
  -7  -2   3      122.07      124.05      5.01 o 
  -6  -2   3       65.35       57.67      2.23 o 
  -5  -2   3      571.89      549.91     10.41 o 
  -4  -2   3      818.62      767.04     16.11 o 
  -3  -2   3      558.95      596.69      9.08 o 
  -2  -2   3      171.17      172.15      2.85 o 
  -1  -2   3     1943.80     1974.64     16.72 o 
   0  -2   3      249.33      248.65      3.49 o 
   1  -2   3     2820.58     2782.93     32.73 o 
   2  -2   3     4994.96     4644.66     56.05 o 
   3  -2   3      972.68     1080.24     12.91 o 
   4  -2   3      141.52      136.82      4.10 o 
   5  -2   3       11.94       12.95      2.03 o 
   6  -2   3      300.76      299.58      7.70 o 
   7  -2   3       11.88       12.97      3.08 o 
   8  -2   3        8.61       13.41      4.24 o 
   9  -2   3      405.13      407.33     13.73 o 
  10  -2   3       98.22       70.68     43.17 o 
 -10  -1   3      887.53      883.20     19.96 o 
  -9  -1   3      302.46      299.22     17.47 o 
  -8  -1   3      121.00      107.31      5.21 o 
  -7  -1   3      165.89      171.54      7.34 o 
  -6  -1   3      295.28      270.02      4.55 o 
  -5  -1   3      653.54      685.34     10.79 o 
  -4  -1   3     1711.07     1810.88     20.12 o 
  -3  -1   3      730.42      698.59      9.10 o 
  -2  -1   3      327.80      317.46      3.93 o 
  -1  -1   3       17.31       17.29      1.12 o 
   0  -1   3      629.84      640.52      7.27 o 
   1  -1   3     2567.86     2516.33     21.95 o 
   2  -1   3     1788.46     1807.84     16.43 o 
   3  -1   3      833.16      864.02     16.24 o 
   4  -1   3       80.06       92.05      4.53 o 
   5  -1   3       42.14       40.61      4.94 o 
   6  -1   3       91.36       86.59      4.93 o 
   7  -1   3      135.92      147.54      7.21 o 
   8  -1   3     1313.06     1340.09     19.07 o 
   9  -1   3      180.15      198.09     17.30 o 
  10  -1   3       22.61       14.43      7.46 o 
 -10   0   3        2.91        4.94      4.61 o 
  -9   0   3      154.75      160.07     43.25 o 
  -8   0   3      244.79      259.61      8.86 o 
  -7   0   3       11.41       20.33      3.41 o 
  -6   0   3       67.99       76.00      4.51 o 
  -5   0   3      539.91      597.46     15.60 o 
  -4   0   3     1478.98     1605.69     20.34 o 
  -3   0   3      151.96      138.89      3.05 o 
  -2   0   3      466.23      473.79      8.51 o 
  -1   0   3     2893.05     2726.57     31.50 o 
   0   0   3      237.66      225.15      7.71 o 
   1   0   3       33.22       28.71      3.07 o 
   2   0   3    10914.78     9858.99    169.69 o 
   3   0   3     1100.40     1178.57     14.04 o 
   4   0   3      446.87      487.21     15.99 o 
   5   0   3      277.24      299.28      6.84 o 
   6   0   3       18.60       21.51      3.27 o 
   7   0   3       48.19       47.44      6.10 o 
   8   0   3       12.55        9.52      4.37 o 
   9   0   3      207.62      219.21     15.12 o 
  10   0   3       30.49       20.68      7.60 o 
 -10   1   3      894.41      939.51     63.02 o 
  -9   1   3      304.94      290.96     43.45 o 
  -8   1   3      120.87      117.64      5.94 o 
  -7   1   3      159.69      180.84      7.60 o 
  -6   1   3      291.65      263.57     10.80 o 
  -5   1   3      630.53      641.23     10.55 o 
  -4   1   3     1712.42     1830.81     27.40 o 
  -3   1   3      747.55      725.22      8.38 o 
  -2   1   3      313.00      312.60      3.90 o 
  -1   1   3       15.02       17.54      1.67 o 
   0   1   3      610.40      623.29     13.59 o 
   1   1   3     2545.82     2470.42     44.19 o 
   2   1   3     1795.60     1873.45     22.24 o 
   3   1   3      824.54      827.08     14.99 o 
   4   1   3       75.33       91.21      4.05 o 
   5   1   3       39.33       39.86      5.46 o 
   6   1   3       97.26      102.65     14.67 o 
   7   1   3      133.73      141.99     17.23 o 
   8   1   3     1299.92     1372.91     35.17 o 
   9   1   3      180.42      179.91     16.03 o 
  10   1   3       22.65       12.83      5.24 o 
 -10   2   3      108.68       78.17     22.21 o 
  -9   2   3      250.19      228.99     18.80 o 
  -8   2   3      507.46      511.12      9.93 o 
  -7   2   3      127.17      117.93     13.01 o 
  -6   2   3       68.68       64.83      7.67 o 
  -5   2   3      569.30      567.12     14.44 o 
  -4   2   3      828.01      779.38     13.37 o 
  -3   2   3      589.39      610.69      8.32 o 
  -2   2   3      167.01      164.41      3.80 o 
  -1   2   3     1954.55     1970.75     15.15 o 
   0   2   3      248.86      253.26      5.24 o 
   1   2   3     2847.57     2790.39     28.73 o 
   2   2   3     5074.25     5003.58     47.39 o 
   3   2   3     1002.91     1136.67     19.06 o 
   4   2   3      156.25      153.02      5.47 o 
   5   2   3       12.86       11.46      1.98 o 
   6   2   3      300.00      273.71     11.63 o 
   7   2   3       11.59       14.56      4.73 o 
   8   2   3        9.00       10.45      3.54 o 
   9   2   3      407.23      447.93     14.05 o 
  10   2   3       96.49       62.27     25.01 o 
 -10   3   3      310.04      326.96     18.04 o 
  -9   3   3      368.21      354.95     19.23 o 
  -8   3   3       94.15       98.73      7.03 o 
  -7   3   3      549.13      539.66     18.52 o 
  -6   3   3      117.15      103.02      7.32 o 
  -5   3   3      841.65      838.08     19.97 o 
  -4   3   3     1771.76     1809.98     26.86 o 
  -3   3   3     2157.61     2048.10     23.84 o 
  -2   3   3      948.80      980.99      9.12 o 
  -1   3   3      575.81      618.43      4.91 o 
   0   3   3     1501.72     1515.04     12.72 o 
   1   3   3      966.98      983.82      8.88 o 
   2   3   3     3665.93     3652.76     51.18 o 
   3   3   3      201.87      200.32      5.82 o 
   4   3   3     3512.28     3615.61     51.33 o 
   5   3   3       10.82        9.45      1.94 o 
   6   3   3      103.52      103.97      5.31 o 
   7   3   3       14.31       17.80      3.78 o 
   8   3   3      136.54      138.98     21.11 o 
   9   3   3        7.57        3.27      3.54 o 
  10   3   3        8.85        9.40      5.15 o 
 -10   4   3      143.58      131.20     22.89 o 
  -9   4   3       68.28       63.05     12.65 o 
  -8   4   3       27.58       24.89      4.74 o 
  -7   4   3      281.11      279.41     10.85 o 
  -6   4   3      228.60      226.53      9.17 o 
  -5   4   3     1893.32     1868.98     30.98 o 
  -4   4   3     1088.17     1036.03     17.77 o 
  -3   4   3      667.92      679.63     21.89 o 
  -2   4   3      969.26      981.89     20.50 o 
  -1   4   3      669.78      648.53      6.18 o 
   0   4   3     1221.21     1203.05     10.83 o 
   1   4   3      183.53      177.27      2.54 o 
   2   4   3      881.48      918.72     14.65 o 
   3   4   3      460.72      467.81     11.03 o 
   4   4   3      116.15      101.57     12.86 o 
   5   4   3      177.78      167.94      9.71 o 
   6   4   3     1460.04     1493.78     31.33 o 
   7   4   3      199.27      176.44     10.39 o 
   8   4   3       50.56       40.59     11.12 o 
   9   4   3       82.07       56.31     16.04 o 
  10   4   3      185.99      192.78     23.15 o 
 -10   5   3      318.31      285.18     16.64 o 
  -9   5   3      257.52      244.33     13.51 o 
  -8   5   3      206.98      180.44      9.61 o 
  -7   5   3      308.47      298.39     16.88 o 
  -6   5   3       81.85       86.17     13.50 o 
  -5   5   3     1121.28     1126.46     21.28 o 
  -4   5   3      132.53      134.53     20.06 o 
  -3   5   3     3344.48     3372.61     56.59 o 
  -2   5   3       28.35       25.69      2.48 o 
  -1   5   3      612.14      659.72      7.64 o 
   0   5   3     3519.50     3473.70     59.36 o 
   1   5   3      589.89      551.03      6.55 o 
   2   5   3     1112.55     1103.60     12.78 o 
   3   5   3     1264.78     1263.19     25.00 o 
   4   5   3      267.41      250.91     10.29 o 
   5   5   3      934.53      912.08     22.09 o 
   6   5   3      169.81      159.45      9.09 o 
   7   5   3      375.32      397.28     17.65 o 
   8   5   3       36.14       42.73      9.24 o 
   9   5   3       52.81       39.94     11.38 o 
  10   5   3      112.98       98.70     28.14 o 
 -10   6   3       51.14       36.21      7.83 o 
  -9   6   3       40.08       44.71      7.30 o 
  -8   6   3       63.96       79.61      9.59 o 
  -7   6   3      271.85      326.72     13.58 o 
  -6   6   3      185.27      180.15      9.47 o 
  -5   6   3      173.19      168.18      8.66 o 
  -4   6   3      515.05      529.62     12.33 o 
  -3   6   3       76.16       95.74      7.33 o 
  -2   6   3     1293.80     1422.05     26.08 o 
  -1   6   3     3788.23     3869.11     46.19 o 
   0   6   3     4082.14     4331.00     47.72 o 
   1   6   3      730.95      746.89     10.67 o 
   2   6   3      289.26      295.04      5.76 o 
   3   6   3      695.69      706.89     33.84 o 
   4   6   3      150.10      156.30     27.83 o 
   5   6   3       96.62       99.65     15.31 o 
   6   6   3     1792.88     1774.41     51.62 o 
   7   6   3      776.51      838.20     17.19 o 
   8   6   3       35.95       28.48      8.55 o 
   9   6   3       53.37       48.73      8.99 o 
 -10   7   3      168.07      145.31     11.50 o 
  -9   7   3      128.69      128.54     16.83 o 
  -8   7   3      363.34      345.28     14.70 o 
  -7   7   3     1285.99     1300.91     29.30 o 
  -6   7   3      119.30      118.54     16.42 o 
  -5   7   3      306.07      313.78     19.37 o 
  -4   7   3       14.82       13.73      3.22 o 
  -3   7   3      434.95      436.36      6.82 o 
  -2   7   3      916.31      951.49     21.57 o 
  -1   7   3       83.66       93.34      4.10 o 
   0   7   3     1203.99     1299.19     18.92 o 
   1   7   3      941.10      954.19     11.80 o 
   2   7   3      646.28      648.86      8.18 o 
   3   7   3      546.31      530.83     12.53 o 
   4   7   3      328.51      303.54      9.01 o 
   5   7   3      374.32      383.91     13.42 o 
   6   7   3      558.27      564.28     19.60 o 
   7   7   3      159.21      151.69     24.67 o 
   8   7   3      113.63      123.50     17.45 o 
   9   7   3       91.23       82.87     14.82 o 
 -10   8   3       29.48       27.65      6.88 o 
  -9   8   3       35.42       40.38      9.31 o 
  -8   8   3      766.94      780.33     24.36 o 
  -7   8   3       62.02       57.51     10.90 o 
  -6   8   3      382.39      395.29     14.87 o 
  -5   8   3      267.21      270.75     10.76 o 
  -4   8   3      244.44      243.80     12.38 o 
  -3   8   3     1179.92     1203.86     13.84 o 
  -2   8   3     1032.81     1105.89     20.45 o 
  -1   8   3     4890.32     4869.00     83.52 o 
   0   8   3     1197.82     1189.09     19.54 o 
   1   8   3      591.23      575.23     11.50 o 
   2   8   3      434.88      443.79      6.22 o 
   3   8   3        8.68       12.90      2.46 o 
   4   8   3       96.46      100.04     14.78 o 
   5   8   3        9.50       12.42      3.06 o 
   6   8   3      758.78      793.26     18.08 o 
   7   8   3      279.36      287.24     10.22 o 
   8   8   3       71.82       65.77     11.25 o 
   9   8   3      116.39       95.89     27.09 o 
  -9   9   3      461.69      462.58     19.61 o 
  -8   9   3       15.61        9.61      5.39 o 
  -7   9   3     1236.65     1229.90     32.09 o 
  -6   9   3      100.31      108.24     14.87 o 
  -5   9   3      629.13      613.51     16.47 o 
  -4   9   3     1112.03     1108.32     25.93 o 
  -3   9   3      468.20      490.17     10.49 o 
  -2   9   3     1349.59     1355.68     16.62 o 
  -1   9   3      123.42      140.47      4.04 o 
   0   9   3     1748.20     1714.02     27.12 o 
   1   9   3      227.19      210.80      5.13 o 
   2   9   3     1173.68     1151.19     12.98 o 
   3   9   3       66.90       73.39      7.74 o 
   4   9   3        7.47        8.82      1.67 o 
   5   9   3      164.93      158.89     19.07 o 
   6   9   3       92.97       75.83     10.25 o 
   7   9   3       27.51       33.71      6.56 o 
   8   9   3      235.83      238.06     14.39 o 
   9   9   3       83.49       67.19     13.03 o 
  -9  10   3       89.81       77.81     14.67 o 
  -8  10   3      291.87      297.80     15.25 o 
  -7  10   3      151.68      152.87     22.07 o 
  -6  10   3      132.58      139.54     21.50 o 
  -5  10   3      231.29      213.94     12.45 o 
  -4  10   3      247.49      225.83     19.55 o 
  -3  10   3      268.53      290.74     11.42 o 
  -2  10   3      426.60      423.09      8.03 o 
  -1  10   3      567.79      587.76     20.45 o 
   0  10   3      236.80      259.10     26.90 o 
   1  10   3       27.13       18.97      2.33 o 
   2  10   3     1615.45     1669.77     46.47 o 
   3  10   3      285.20      289.19      8.40 o 
   4  10   3      236.45      216.78      7.67 o 
   5  10   3      778.06      771.23     21.55 o 
   6  10   3      242.50      268.52     14.26 o 
   7  10   3       15.97       12.01      3.99 o 
   8  10   3       61.78       61.01     11.24 o 
   9  10   3      146.64      145.18     17.98 o 
  -9  11   3       53.49       48.40     16.28 o 
  -8  11   3       13.86       10.44      4.41 o 
  -7  11   3      188.54      180.55     27.43 o 
  -6  11   3      170.64      162.98     22.04 o 
  -5  11   3      450.35      456.69     18.61 o 
  -4  11   3      141.05      165.49     10.16 o 
  -3  11   3      493.24      493.49     12.21 o 
  -2  11   3      863.86      860.30     14.41 o 
  -1  11   3      802.45      828.30     18.73 o 
   0  11   3      338.05      300.82     20.35 o 
   1  11   3      192.93      195.56      7.10 o 
   2  11   3      236.07      234.24     12.82 o 
   3  11   3       41.87       40.07      4.51 o 
   4  11   3       51.47       59.55      7.79 o 
   5  11   3      482.77      488.74     18.09 o 
   6  11   3       96.76      109.04     12.90 o 
   7  11   3      268.45      260.02      9.87 o 
   8  11   3      380.57      385.36     13.82 o 
  -9  12   3      123.05       84.59     26.54 o 
  -8  12   3      142.35      111.47     28.50 o 
  -7  12   3      343.67      362.95     18.03 o 
  -6  12   3      150.09      146.12     21.96 o 
  -5  12   3       39.04       40.32      5.80 o 
  -4  12   3      143.32      145.53     18.28 o 
  -3  12   3       37.89       38.02      2.88 o 
  -2  12   3      787.19      774.26     19.54 o 
  -1  12   3      309.46      295.51      7.88 o 
   0  12   3        4.66        7.37      2.92 o 
   1  12   3      246.63      225.63     12.13 o 
   2  12   3      961.26      999.17     37.56 o 
   3  12   3      440.63      435.14     11.89 o 
   4  12   3       97.92      112.34     15.74 o 
   5  12   3       76.06       80.05      9.82 o 
   6  12   3      304.60      312.13     12.37 o 
   7  12   3       66.03       60.66      7.88 o 
   8  12   3       78.03       70.41     17.70 o 
  -8  13   3       29.92       28.90      6.47 o 
  -7  13   3       17.77       15.49      3.98 o 
  -6  13   3      142.37      150.48     28.15 o 
  -5  13   3       55.56       62.48     10.16 o 
  -4  13   3      244.27      252.25     27.80 o 
  -3  13   3      822.43      801.93     20.55 o 
  -2  13   3      296.68      307.28      8.39 o 
  -1  13   3      961.03      978.91     18.10 o 
   0  13   3      111.97      113.27     13.05 o 
   1  13   3      342.00      327.34      9.56 o 
   2  13   3      636.39      640.73     18.08 o 
   3  13   3       34.03       38.98      4.90 o 
   4  13   3      592.80      591.42     12.03 o 
   5  13   3      139.56      142.24     14.72 o 
   6  13   3       32.14       29.50      5.41 o 
   7  13   3      188.23      167.13     31.67 o 
   8  13   3      273.38      292.30     12.87 o 
  -8  14   3        3.53        2.29      1.87 o 
  -7  14   3       72.15       71.29     12.92 o 
  -6  14   3      412.37      405.95     13.29 o 
  -5  14   3      271.95      281.31     30.51 o 
  -4  14   3      109.28      120.42     20.45 o 
  -3  14   3      159.15      164.08      7.35 o 
  -2  14   3      544.77      556.24     15.70 o 
  -1  14   3       52.98       51.36      6.00 o 
   0  14   3      196.75      186.14      9.13 o 
   1  14   3      488.70      499.89     14.80 o 
   2  14   3      132.94      148.94     13.59 o 
   3  14   3      334.89      307.43     19.15 o 
   4  14   3       99.34       96.51     10.98 o 
   5  14   3      233.21      225.42      9.92 o 
   6  14   3       29.02       27.61      4.79 o 
   7  14   3        8.77       11.12      6.42 o 
  -7  15   3       71.06       62.69     12.28 o 
  -6  15   3       25.12       24.83      6.70 o 
  -5  15   3      232.46      232.60     34.13 o 
  -4  15   3      149.08      145.64     22.55 o 
  -3  15   3      358.68      372.19     23.43 o 
  -2  15   3      131.55      132.52      7.87 o 
  -1  15   3      161.97      173.21     11.57 o 
   0  15   3      148.07      150.37     19.75 o 
   1  15   3      162.65      169.31     16.61 o 
   2  15   3      310.18      315.89     30.29 o 
   3  15   3      353.53      374.02     17.80 o 
   4  15   3       61.84       68.07      9.55 o 
   5  15   3       27.18       28.81      6.87 o 
   6  15   3       21.65       10.24      5.37 o 
   7  15   3      128.51      105.81     21.22 o 
  -7  16   3       38.72       27.20     10.36 o 
  -6  16   3      238.29      201.42     37.43 o 
  -5  16   3      139.81      115.39     24.91 o 
  -4  16   3      153.84      153.36     25.86 o 
  -3  16   3       62.55       72.11     11.87 o 
  -2  16   3      114.66      121.39      7.03 o 
  -1  16   3       43.51       43.96      6.30 o 
   0  16   3      314.82      301.12     13.46 o 
   1  16   3       99.13      102.01     10.78 o 
   2  16   3      197.26      218.40     19.55 o 
   3  16   3       10.16        8.87      2.64 o 
   4  16   3      273.84      261.72     10.82 o 
   5  16   3       35.53       25.87      6.87 o 
   6  16   3       90.17       83.26     21.65 o 
  -6  17   3        5.19        5.40      3.33 o 
  -5  17   3       19.02       17.23      4.72 o 
  -4  17   3      144.96      131.17     24.44 o 
  -3  17   3       95.04       98.90     14.81 o 
  -2  17   3      119.31      107.62     16.80 o 
  -1  17   3       29.96       32.98      4.46 o 
   0  17   3        3.58        5.12      2.18 o 
   1  17   3       80.12       82.24     10.27 o 
   2  17   3       55.82       52.45      7.19 o 
   3  17   3      726.16      776.63     21.61 o 
   4  17   3      153.16      151.38     19.52 o 
   5  17   3      141.97      142.92     10.32 o 
   6  17   3       89.59       67.16     22.51 o 
  -5  18   3       15.87        7.56      3.54 o 
  -4  18   3        2.71        4.67      3.48 o 
  -3  18   3       31.41       32.16      9.36 o 
  -2  18   3      104.15       94.16     22.47 o 
  -1  18   3       55.46       49.50      8.14 o 
   0  18   3      200.76      213.57     12.18 o 
   1  18   3       99.63      114.18     15.05 o 
   2  18   3      218.56      250.47     14.78 o 
   3  18   3       51.84       51.92      6.54 o 
   4  18   3        6.47        5.99      2.93 o 
   5  18   3       15.74       15.41      8.41 o 
  -5  19   3      104.42       73.72     27.79 o 
  -4  19   3      147.14      118.38     28.53 o 
  -3  19   3       19.70       10.20      6.67 o 
  -2  19   3      121.72      122.19     24.13 o 
  -1  19   3       36.52       34.88      6.92 o 
   0  19   3      287.05      310.10      9.32 o 
   1  19   3       14.84       12.06      3.10 o 
   2  19   3      305.58      295.97     11.67 o 
   3  19   3      325.81      329.99     12.68 o 
   4  19   3       35.45       24.48      6.10 o 
  -3  20   3       97.00       66.48     23.35 o 
  -2  20   3      177.61      147.31     24.79 o 
  -1  20   3      127.76      111.47     27.31 o 
   0  20   3      121.65       95.69     12.21 o 
   1  20   3      125.89      116.67     10.68 o 
   2  20   3        3.78        4.81      2.84 o 
   3  20   3       41.39       28.80      7.59 o 
  -2  21   3       73.02       51.59     16.75 o 
  -1  21   3      163.44      116.12     25.41 o 
   0  21   3       39.08       28.70      6.93 o 
   1  21   3       58.29       45.86      8.37 o 
  -3 -20   4       68.92       63.97     11.57 o 
  -2 -20   4       16.53       20.08      5.39 o 
  -1 -20   4      110.02       90.75     23.11 o 
   0 -20   4       76.80       70.24     21.97 o 
   1 -20   4      174.61      150.09     55.07 o 
   2 -20   4      188.77      147.97     45.05 o 
  -4 -19   4      178.45      176.83     13.93 o 
  -3 -19   4       14.99        8.99      3.34 o 
  -2 -19   4      153.99      143.59     25.15 o 
  -1 -19   4      277.14      271.17     11.12 o 
   0 -19   4       11.32        6.28      8.51 o 
   1 -19   4      133.73      114.81     25.96 o 
   2 -19   4       83.56       45.15     16.31 o 
   3 -19   4      220.13      172.52     40.19 o 
  -5 -18   4       29.91       22.18      8.89 o 
  -4 -18   4       26.03       28.21      5.41 o 
  -3 -18   4       36.30       32.65     10.37 o 
  -2 -18   4       53.71       43.85      8.22 o 
  -1 -18   4       20.62       24.68      4.93 o 
   0 -18   4        1.36        4.43      2.62 o 
   1 -18   4       25.05       23.25      5.13 o 
   2 -18   4       44.30       49.12     12.70 o 
   3 -18   4      216.64      220.50     41.55 o 
   4 -18   4      103.91       80.47     25.59 o 
  -6 -17   4       81.63       57.64     18.70 o 
  -5 -17   4      231.77      227.28     11.12 o 
  -4 -17   4       78.84       65.29     10.21 o 
  -3 -17   4       65.99       55.01     11.29 o 
  -2 -17   4       44.50       49.35      7.82 o 
  -1 -17   4      282.90      281.94     36.12 o 
   0 -17   4       43.48       37.58     15.12 o 
   1 -17   4       37.93       41.22      9.33 o 
   2 -17   4       95.60       89.22     17.48 o 
   3 -17   4      120.86      118.01     20.99 o 
   4 -17   4       75.91       62.35     12.99 o 
   5 -17   4       87.72       63.53     16.81 o 
  -6 -16   4      235.67      211.56     46.76 o 
  -5 -16   4       15.71       11.31      4.97 o 
  -4 -16   4       72.12       65.58     10.56 o 
  -3 -16   4      256.02      271.07     18.53 o 
  -2 -16   4      140.99      149.17     21.00 o 
  -1 -16   4      477.75      481.42     19.76 o 
   0 -16   4      221.85      207.58     14.18 o 
   1 -16   4       57.49       57.80     11.64 o 
   2 -16   4       15.90       10.56      5.37 o 
   3 -16   4      525.17      567.45     19.06 o 
   4 -16   4      171.19      158.49     29.83 o 
   5 -16   4       52.72       49.12     10.91 o 
   6 -16   4       39.11       35.60     10.65 o 
  -7 -15   4      382.85      384.28     17.94 o 
  -6 -15   4      192.63      180.58     27.45 o 
  -5 -15   4      139.24      121.24     23.20 o 
  -4 -15   4      166.95      161.09     29.35 o 
  -3 -15   4       44.71       44.32      6.74 o 
  -2 -15   4      239.67      259.61     11.17 o 
  -1 -15   4      313.25      342.31     18.04 o 
   0 -15   4      266.31      275.74     26.92 o 
   1 -15   4      188.40      225.09     15.20 o 
   2 -15   4       79.89       81.30     16.79 o 
   3 -15   4      274.73      267.81     35.84 o 
   4 -15   4       86.83       67.88     16.26 o 
   5 -15   4       27.55       19.99      4.86 o 
   6 -15   4       36.68       31.33      7.95 o 
  -7 -14   4      121.19      108.67     23.25 o 
  -6 -14   4      186.68      178.41     24.61 o 
  -5 -14   4       94.59      101.01     12.62 o 
  -4 -14   4      145.31      124.10     14.95 o 
  -3 -14   4      622.71      634.52     14.15 o 
  -2 -14   4      446.97      407.68     16.27 o 
  -1 -14   4      146.96      157.06     20.01 o 
   0 -14   4      368.29      371.67     10.84 o 
   1 -14   4      146.93      156.26     12.47 o 
   2 -14   4       31.29       32.37      7.19 o 
   3 -14   4      158.15      151.31     24.35 o 
   4 -14   4      180.31      169.51     29.57 o 
   5 -14   4       70.08       63.54     12.76 o 
   6 -14   4      138.29      118.71     27.70 o 
   7 -14   4       37.34       44.23     11.66 o 
  -8 -13   4      303.73      283.11     59.36 o 
  -7 -13   4      141.50      118.10     24.95 o 
  -6 -13   4      111.63      115.81     17.46 o 
  -5 -13   4       25.56       38.94      6.55 o 
  -4 -13   4      436.46      470.67     30.62 o 
  -3 -13   4      432.06      448.66     12.78 o 
  -2 -13   4      557.46      577.59     21.27 o 
  -1 -13   4      297.29      300.34     11.24 o 
   0 -13   4      822.15      865.70     21.35 o 
   1 -13   4      334.64      328.86     10.21 o 
   2 -13   4       62.36       53.76     12.15 o 
   3 -13   4      414.36      411.13     17.50 o 
   4 -13   4      485.22      456.61     22.79 o 
   5 -13   4      104.81      101.74     17.40 o 
   6 -13   4       17.87       16.04      5.25 o 
   7 -13   4      138.26      151.10     24.47 o 
  -8 -12   4       92.92       98.59     19.54 o 
  -7 -12   4       14.28       13.37      4.06 o 
  -6 -12   4      255.61      258.73     30.03 o 
  -5 -12   4       97.71       89.81     11.51 o 
  -4 -12   4       62.88       73.57     12.09 o 
  -3 -12   4       14.24       17.97      3.44 o 
  -2 -12   4       71.16       90.23     15.07 o 
  -1 -12   4      113.58      109.49     11.57 o 
   0 -12   4      296.57      311.52      8.72 o 
   1 -12   4      469.28      498.15     12.80 o 
   2 -12   4       14.42       21.75      5.49 o 
   3 -12   4      348.46      346.68     16.80 o 
   4 -12   4      168.56      178.32     25.97 o 
   5 -12   4      197.11      194.16     28.78 o 
   6 -12   4       18.87       22.26      8.25 o 
   7 -12   4      144.69      113.17     22.32 o 
   8 -12   4      186.81      165.54     31.87 o 
  -9 -11   4       19.75       21.19      5.81 o 
  -8 -11   4       37.85       35.56     12.21 o 
  -7 -11   4      246.09      258.50     15.80 o 
  -6 -11   4      266.69      250.00     11.93 o 
  -5 -11   4      184.29      160.47     20.15 o 
  -4 -11   4       96.68      119.15     12.18 o 
  -3 -11   4      147.67      166.00     17.66 o 
  -2 -11   4      100.82      108.41     13.90 o 
  -1 -11   4      201.67      190.60     11.42 o 
   0 -11   4      145.07      153.77      6.91 o 
   1 -11   4      181.49      231.41     12.28 o 
   2 -11   4       59.76       61.07      9.93 o 
   3 -11   4      554.71      514.52     19.85 o 
   4 -11   4      465.99      527.16     21.54 o 
   5 -11   4      289.06      317.87     17.09 o 
   6 -11   4        1.93        8.26      3.83 o 
   7 -11   4       97.82       82.14     14.61 o 
   8 -11   4       95.69       81.35     25.45 o 
  -9 -10   4        6.37        9.76      6.31 o 
  -8 -10   4       19.91       15.30      4.77 o 
  -7 -10   4      193.24      208.80     11.82 o 
  -6 -10   4      269.23      271.77     12.26 o 
  -5 -10   4      584.39      557.02     17.23 o 
  -4 -10   4      256.65      253.73     12.08 o 
  -3 -10   4      228.53      215.07     10.74 o 
  -2 -10   4        8.19       14.18      2.68 o 
  -1 -10   4       42.89       49.31      6.83 o 
   0 -10   4       21.15       23.83      3.48 o 
   1 -10   4      543.21      557.46     30.46 o 
   2 -10   4     1424.68     1481.87     40.30 o 
   3 -10   4       17.82       23.00      4.17 o 
   4 -10   4      478.28      473.32     19.01 o 
   5 -10   4      349.21      354.86     39.05 o 
   6 -10   4        3.81        9.96      4.70 o 
   7 -10   4      572.27      581.22     22.71 o 
   8 -10   4      228.61      203.62     29.31 o 
  -9  -9   4       49.99       50.93     11.47 o 
  -8  -9   4      134.72      124.95     14.58 o 
  -7  -9   4      525.24      530.36     13.92 o 
  -6  -9   4      316.93      329.95     15.81 o 
  -5  -9   4      222.89      200.00     10.10 o 
  -4  -9   4     2607.51     2585.13     40.85 o 
  -3  -9   4      101.67      126.29      8.10 o 
  -2  -9   4      518.54      506.76     11.86 o 
  -1  -9   4      189.47      186.04      8.09 o 
   0  -9   4      128.14      127.89      6.71 o 
   1  -9   4     1388.26     1348.92     26.14 o 
   2  -9   4       97.99      123.41     16.71 o 
   3  -9   4     1190.78     1165.98     27.99 o 
   4  -9   4      296.29      279.34     11.27 o 
   5  -9   4      167.63      180.91     11.21 o 
   6  -9   4       35.87       43.79      6.88 o 
   7  -9   4       12.67       16.09      5.36 o 
   8  -9   4       49.20       50.81     12.22 o 
  -9  -8   4       14.87       10.59      6.46 o 
  -8  -8   4        3.51        3.78      2.31 o 
  -7  -8   4      186.06      193.88     23.01 o 
  -6  -8   4      736.79      745.58     19.45 o 
  -5  -8   4     1777.50     1803.56     29.23 o 
  -4  -8   4      658.35      669.13     16.11 o 
  -3  -8   4     1330.22     1349.68     22.93 o 
  -2  -8   4        6.97        7.87      3.17 o 
  -1  -8   4      509.12      549.81     13.19 o 
   0  -8   4      166.96      173.61      9.85 o 
   1  -8   4      150.75      149.21     10.64 o 
   2  -8   4     4627.94     4679.28     84.40 o 
   3  -8   4     1073.76     1082.99     22.20 o 
   4  -8   4     1369.85     1348.93     24.82 o 
   5  -8   4       88.82      105.48     14.00 o 
   6  -8   4       34.97       26.65      3.41 o 
   7  -8   4      370.80      374.77     16.45 o 
   8  -8   4       26.67       21.48      5.37 o 
   9  -8   4      271.05      295.49     32.24 o 
 -10  -7   4       60.31       23.01     14.08 o 
  -9  -7   4      102.42       94.16     15.23 o 
  -8  -7   4       27.02       27.27      5.78 o 
  -7  -7   4      197.45      214.43     12.41 o 
  -6  -7   4      879.14      870.47     27.73 o 
  -5  -7   4      546.23      536.26     25.61 o 
  -4  -7   4      952.06      967.09     20.31 o 
  -3  -7   4      162.15      166.04     14.11 o 
  -2  -7   4      218.04      239.32      9.05 o 
  -1  -7   4      204.02      224.82      6.23 o 
   0  -7   4      869.30      841.69     11.45 o 
   1  -7   4      105.65       99.36      4.76 o 
   2  -7   4      217.30      225.92     13.34 o 
   3  -7   4     1183.03     1176.13     22.85 o 
   4  -7   4      104.55      106.67     11.30 o 
   5  -7   4      132.98      147.73     16.05 o 
   6  -7   4      237.70      250.19      9.93 o 
   7  -7   4      148.25      148.90     18.93 o 
   8  -7   4      225.73      226.97     21.81 o 
   9  -7   4      187.87      146.55     26.28 o 
 -10  -6   4       28.35       28.85      7.23 o 
  -9  -6   4      237.46      227.18     38.05 o 
  -8  -6   4        5.10        7.04      2.96 o 
  -7  -6   4      259.33      248.74     17.12 o 
  -6  -6   4      231.87      234.86      8.77 o 
  -5  -6   4      651.46      607.15     41.55 o 
  -4  -6   4      397.29      400.98     12.14 o 
  -3  -6   4      103.88      135.62     16.73 o 
  -2  -6   4      619.33      641.02     10.18 o 
  -1  -6   4      721.22      736.55     16.09 o 
   0  -6   4      381.71      416.79      9.52 o 
   1  -6   4      397.08      413.66     11.07 o 
   2  -6   4     2274.47     2274.72     55.80 o 
   3  -6   4     2401.26     2491.02     40.24 o 
   4  -6   4      128.26      133.59      7.62 o 
   5  -6   4       87.89       84.07     10.51 o 
   6  -6   4      124.65      133.60     13.66 o 
   7  -6   4      107.77      107.47     12.99 o 
   8  -6   4       84.23       83.84     11.00 o 
   9  -6   4      899.43      880.76     18.55 o 
 -10  -5   4      190.83      160.38     49.22 o 
  -9  -5   4      285.36      285.23     13.96 o 
  -8  -5   4      129.27      122.58     19.00 o 
  -7  -5   4      454.81      476.53     25.03 o 
  -6  -5   4       69.59       68.19     10.73 o 
  -5  -5   4      140.12      175.11     21.63 o 
  -4  -5   4      535.40      558.79     37.29 o 
  -3  -5   4      120.04      134.16      4.10 o 
  -2  -5   4       54.18       61.40      3.55 o 
  -1  -5   4      875.50      844.26     13.99 o 
   0  -5   4      338.88      336.77     11.38 o 
   1  -5   4      288.42      290.91      8.22 o 
   2  -5   4     1953.77     1918.54     54.91 o 
   3  -5   4       96.69      109.68      7.88 o 
   4  -5   4        6.80       10.85      2.10 o 
   5  -5   4       66.48       63.42      8.36 o 
   6  -5   4        2.90        5.53      2.62 o 
   7  -5   4      515.03      541.72     15.49 o 
   8  -5   4       24.37       22.11      5.09 o 
   9  -5   4       53.34       59.29     12.46 o 
 -10  -4   4      175.37      159.35     18.27 o 
  -9  -4   4      512.48      523.90     21.04 o 
  -8  -4   4       64.26       75.61     16.40 o 
  -7  -4   4      217.10      246.41     30.29 o 
  -6  -4   4        0.91        4.73      3.34 o 
  -5  -4   4      342.71      339.08     11.18 o 
  -4  -4   4       83.06       93.53     10.81 o 
  -3  -4   4      634.44      645.69      9.85 o 
  -2  -4   4      183.01      187.04      8.15 o 
  -1  -4   4     3289.76     3490.41     90.38 o 
   0  -4   4     2006.48     1991.60     35.22 o 
   1  -4   4      210.49      211.00      5.92 o 
   2  -4   4      392.19      399.55      7.87 o 
   3  -4   4      724.63      755.31     13.89 o 
   4  -4   4       69.50       71.62      4.39 o 
   5  -4   4      142.61      146.38     16.56 o 
   6  -4   4      303.96      324.69     13.02 o 
   7  -4   4      235.62      253.38     31.04 o 
   8  -4   4       79.86       86.81     14.67 o 
   9  -4   4      318.36      316.73     19.26 o 
 -10  -3   4      334.60      342.85     13.01 o 
  -9  -3   4      111.07       97.56     16.97 o 
  -8  -3   4      473.94      442.13     25.17 o 
  -7  -3   4      167.22      189.92     27.79 o 
  -6  -3   4      797.33      834.30     24.35 o 
  -5  -3   4       46.73       36.03      2.49 o 
  -4  -3   4      803.93      830.91     13.03 o 
  -3  -3   4      979.31      956.06     25.22 o 
  -2  -3   4     2347.40     2347.64     27.97 o 
  -1  -3   4     2401.16     2422.89     30.76 o 
   0  -3   4     1231.00     1231.46     17.44 o 
   1  -3   4      171.90      182.86      5.23 o 
   2  -3   4     1040.22     1024.64     17.04 o 
   3  -3   4      310.29      310.37      8.77 o 
   4  -3   4      397.59      412.21      9.91 o 
   5  -3   4      397.57      389.15     12.59 o 
   6  -3   4      151.74      160.01      9.12 o 
   7  -3   4      404.18      396.47     19.15 o 
   8  -3   4      107.48      102.45     17.02 o 
   9  -3   4      223.74      179.50     54.78 o 
 -10  -2   4      124.39      123.65     10.93 o 
  -9  -2   4      336.84      352.70     27.99 o 
  -8  -2   4      238.90      250.97     12.54 o 
  -7  -2   4      629.32      608.42     22.33 o 
  -6  -2   4      159.28      144.01      8.32 o 
  -5  -2   4     1448.21     1451.85     16.75 o 
  -4  -2   4      652.60      684.80      9.05 o 
  -3  -2   4      850.84      842.65     12.94 o 
  -2  -2   4     1520.43     1496.07     22.30 o 
  -1  -2   4     1426.44     1447.87     21.81 o 
   0  -2   4     2649.45     2708.09     34.28 o 
   1  -2   4      166.42      178.70      6.45 o 
   2  -2   4     2149.33     2191.05     23.74 o 
   3  -2   4       55.68       64.12      5.07 o 
   4  -2   4      625.07      595.70      9.11 o 
   5  -2   4      621.82      620.61     13.30 o 
   6  -2   4      173.92      164.22      8.68 o 
   7  -2   4      365.89      349.50      9.58 o 
   8  -2   4      140.45      144.40     25.55 o 
   9  -2   4       13.82       15.02      5.12 o 
 -10  -1   4       35.61       21.48      8.57 o 
  -9  -1   4      125.03       96.20     17.52 o 
  -8  -1   4       37.87       32.48      6.53 o 
  -7  -1   4     1318.24     1323.15     32.24 o 
  -6  -1   4       12.93       11.63      2.38 o 
  -5  -1   4      229.58      232.37      4.48 o 
  -4  -1   4       86.83       77.48      5.00 o 
  -3  -1   4      502.77      508.13      9.27 o 
  -2  -1   4     1125.45     1136.92     12.08 o 
  -1  -1   4       27.17       29.20      2.41 o 
   0  -1   4     1885.48     1836.04     20.95 o 
   1  -1   4      349.03      384.83      5.74 o 
   2  -1   4     1187.05     1199.48     14.03 o 
   3  -1   4        7.41        5.63      0.99 o 
   4  -1   4     2215.80     2193.29     25.01 o 
   5  -1   4      554.74      558.62     10.81 o 
   6  -1   4      190.01      190.85      7.45 o 
   7  -1   4       62.69       63.42      8.85 o 
   8  -1   4       26.54       30.95      7.85 o 
   9  -1   4       47.59       40.12      9.60 o 
 -10   0   4       64.77       68.85     17.21 o 
  -9   0   4      328.89      295.42     25.32 o 
  -8   0   4       62.48       62.23      8.64 o 
  -7   0   4       13.89       11.53      3.19 o 
  -6   0   4      182.90      166.00     10.71 o 
  -5   0   4     1989.28     2063.53     27.79 o 
  -4   0   4     1435.49     1593.87     24.83 o 
  -3   0   4        0.07        1.36      0.98 o 
  -2   0   4      882.94      810.11     13.43 o 
  -1   0   4      448.99      492.29      5.36 o 
   0   0   4      742.10      789.40     19.73 o 
   1   0   4      341.56      299.82      4.13 o 
   2   0   4     1080.57     1157.99     13.44 o 
   3   0   4       12.13       16.21      1.91 o 
   4   0   4      172.59      212.26     10.35 o 
   5   0   4     1749.95     1796.66     34.12 o 
   6   0   4      362.58      353.75     23.99 o 
   7   0   4      411.28      374.38     11.15 o 
   8   0   4       29.44       32.07      6.05 o 
   9   0   4      105.67       79.23     23.39 o 
 -10   1   4       34.35       21.33      5.04 o 
  -9   1   4      127.55      122.03     19.60 o 
  -8   1   4       39.28       35.53      5.23 o 
  -7   1   4     1310.09     1351.05     62.35 o 
  -6   1   4       10.82       11.41      2.26 o 
  -5   1   4      231.01      247.15      7.71 o 
  -4   1   4       85.63       81.29      3.73 o 
  -3   1   4      482.84      480.53      8.83 o 
  -2   1   4     1106.54     1166.05     17.57 o 
  -1   1   4       25.77       30.47      1.10 o 
   0   1   4     1878.42     1817.13     32.33 o 
   1   1   4      362.87      403.34      8.77 o 
   2   1   4     1174.69     1214.16     14.10 o 
   3   1   4        6.01        7.33      1.13 o 
   4   1   4     2198.58     2104.53     28.63 o 
   5   1   4      551.73      561.55     12.70 o 
   6   1   4      198.74      212.69      9.39 o 
   7   1   4       62.68       62.70      9.41 o 
   8   1   4       26.00       27.51      5.80 o 
   9   1   4       48.73       43.66     14.91 o 
 -10   2   4      124.57      117.22     23.49 o 
  -9   2   4      325.27      351.50     12.70 o 
  -8   2   4      241.68      253.72     11.00 o 
  -7   2   4      638.94      654.45     25.96 o 
  -6   2   4      163.38      156.89      7.07 o 
  -5   2   4     1464.04     1414.19     22.66 o 
  -4   2   4      664.30      698.04     10.96 o 
  -3   2   4      848.23      828.30     11.14 o 
  -2   2   4     1550.64     1550.70     15.69 o 
  -1   2   4     1451.91     1410.74     14.24 o 
   0   2   4     2684.43     2569.56     52.16 o 
   1   2   4      162.09      170.73      2.76 o 
   2   2   4     2161.30     2149.60     25.83 o 
   3   2   4       56.98       61.90      3.15 o 
   4   2   4      636.12      617.99     10.83 o 
   5   2   4      618.03      619.15     18.65 o 
   6   2   4      175.27      174.99     12.89 o 
   7   2   4      381.78      402.42     11.95 o 
   8   2   4      140.09      133.38     27.32 o 
   9   2   4       16.29       16.33      3.55 o 
 -10   3   4      333.46      327.28     19.29 o 
  -9   3   4      107.16      107.39     15.11 o 
  -8   3   4      466.24      455.30     12.99 o 
  -7   3   4      158.86      156.53      8.17 o 
  -6   3   4      804.25      834.83     19.37 o 
  -5   3   4       46.18       42.54      5.60 o 
  -4   3   4      809.58      839.85      9.99 o 
  -3   3   4      976.50      969.19     11.66 o 
  -2   3   4     2359.88     2282.02     24.40 o 
  -1   3   4     2416.54     2452.47     20.10 o 
   0   3   4     1221.89     1192.12     10.25 o 
   1   3   4      171.65      181.28      3.07 o 
   2   3   4     1053.32     1026.29     13.76 o 
   3   3   4      312.30      286.77      6.26 o 
   4   3   4      390.29      392.22      8.87 o 
   5   3   4      401.16      403.29     13.72 o 
   6   3   4      156.03      145.55     12.08 o 
   7   3   4      404.00      386.99     12.24 o 
   8   3   4      110.15      102.47     24.09 o 
   9   3   4      224.82      222.60     10.18 o 
 -10   4   4      175.33      153.23     25.21 o 
  -9   4   4      513.68      522.00     11.77 o 
  -8   4   4       64.51       74.65     10.46 o 
  -7   4   4      215.36      220.89      8.20 o 
  -6   4   4        0.49        3.46      1.96 o 
  -5   4   4      346.84      346.11     10.31 o 
  -4   4   4       87.89       95.46      9.75 o 
  -3   4   4      620.93      617.33     11.81 o 
  -2   4   4      192.27      194.26      4.56 o 
  -1   4   4     3269.76     3346.41     35.06 o 
   0   4   4     2006.66     1967.25     18.23 o 
   1   4   4      200.52      200.75      6.64 o 
   2   4   4      393.81      397.93      9.76 o 
   3   4   4      713.32      699.87     17.29 o 
   4   4   4       69.62       73.66      4.46 o 
   5   4   4      148.32      136.33      6.52 o 
   6   4   4      302.65      300.11     12.35 o 
   7   4   4      234.04      272.44     29.47 o 
   8   4   4       80.00       84.02     14.26 o 
   9   4   4      312.31      315.71     35.87 o 
 -10   5   4      190.27      201.68     10.72 o 
  -9   5   4      280.19      297.84     12.59 o 
  -8   5   4      135.04      126.14     14.27 o 
  -7   5   4      456.45      485.00     11.25 o 
  -6   5   4       73.91       71.05      7.78 o 
  -5   5   4      139.40      156.63      7.94 o 
  -4   5   4      533.58      553.94     10.67 o 
  -3   5   4      132.54      146.91      3.37 o 
  -2   5   4       47.64       48.81      3.17 o 
  -1   5   4      891.80      903.28     10.10 o 
   0   5   4      350.12      343.69      8.02 o 
   1   5   4      291.87      308.85      5.95 o 
   2   5   4     1921.59     1968.77     21.00 o 
   3   5   4       98.68      103.10      2.76 o 
   4   5   4        7.85        9.92      3.25 o 
   5   5   4       71.22       61.47     10.38 o 
   6   5   4        3.93        8.55      2.57 o 
   7   5   4      520.60      574.83     19.36 o 
   8   5   4       23.15       24.08      5.48 o 
   9   5   4       51.26       47.53     16.60 o 
 -10   6   4       28.03       26.49      6.58 o 
  -9   6   4      244.19      255.84      8.55 o 
  -8   6   4        6.14       14.17      3.53 o 
  -7   6   4      256.71      249.91      7.68 o 
  -6   6   4      227.97      230.34     11.31 o 
  -5   6   4      655.62      659.50     19.83 o 
  -4   6   4      404.08      399.71     11.59 o 
  -3   6   4      102.43      112.82      2.70 o 
  -2   6   4      632.05      647.29     14.41 o 
  -1   6   4      723.47      766.10     10.68 o 
   0   6   4      375.52      397.50      8.01 o 
   1   6   4      408.27      417.86      7.41 o 
   2   6   4     2244.56     2307.51     23.18 o 
   3   6   4     2421.35     2382.04     41.47 o 
   4   6   4      132.82      143.80     13.00 o 
   5   6   4       93.48       99.51     21.12 o 
   6   6   4      133.34      141.22     20.91 o 
   7   6   4      106.59       94.02     12.82 o 
   8   6   4       84.09       72.70     15.45 o 
   9   6   4      894.38      913.35     29.18 o 
 -10   7   4       58.78       46.76     16.78 o 
  -9   7   4      105.48       91.86     17.24 o 
  -8   7   4       27.73       28.45      8.15 o 
  -7   7   4      199.89      206.51     12.98 o 
  -6   7   4      889.23      921.76     29.53 o 
  -5   7   4      549.32      523.27     16.41 o 
  -4   7   4      919.25      901.08     21.33 o 
  -3   7   4      169.55      178.03      3.71 o 
  -2   7   4      234.73      259.55      7.42 o 
  -1   7   4      206.04      226.97      4.74 o 
   0   7   4      880.17      840.14     11.09 o 
   1   7   4      110.74      104.96      3.00 o 
   2   7   4      206.15      190.83      4.74 o 
   3   7   4     1172.09     1134.20     38.43 o 
   4   7   4      107.94      123.23     19.55 o 
   5   7   4      136.32      131.49     19.28 o 
   6   7   4      228.89      226.38     11.93 o 
   7   7   4      147.04      173.46     21.36 o 
   8   7   4      220.65      185.02     25.19 o 
   9   7   4      182.98      175.31     14.54 o 
  -9   8   4       15.93       12.07      3.73 o 
  -8   8   4        3.01        3.92      3.68 o 
  -7   8   4      194.06      187.25     27.99 o 
  -6   8   4      744.39      742.16     26.38 o 
  -5   8   4     1760.83     1743.24     35.26 o 
  -4   8   4      659.27      646.74     16.86 o 
  -3   8   4     1306.97     1334.54     15.36 o 
  -2   8   4        6.61        6.84      1.30 o 
  -1   8   4      514.59      540.94      9.89 o 
   0   8   4      166.29      156.02     11.39 o 
   1   8   4      152.14      147.77      4.54 o 
   2   8   4     4618.21     4545.82     86.67 o 
   3   8   4     1074.18     1174.66     41.90 o 
   4   8   4     1377.01     1365.55     35.83 o 
   5   8   4       84.02       90.62     10.57 o 
   6   8   4       32.77       29.34      4.72 o 
   7   8   4      366.76      343.14     17.96 o 
   8   8   4       26.48       22.91      8.18 o 
   9   8   4      275.05      290.43     33.18 o 
  -9   9   4       49.83       32.20      9.87 o 
  -8   9   4      132.78      110.36     22.32 o 
  -7   9   4      518.48      532.53     25.25 o 
  -6   9   4      325.17      322.87     36.63 o 
  -5   9   4      221.89      194.76     31.71 o 
  -4   9   4     2603.49     2746.79    127.54 o 
  -3   9   4       96.76      104.10      3.31 o 
  -2   9   4      519.54      514.65      7.91 o 
  -1   9   4      178.96      185.53      6.92 o 
   0   9   4      127.44      137.47     13.27 o 
   1   9   4     1376.94     1352.23     32.54 o 
   2   9   4       97.65      105.39      4.17 o 
   3   9   4     1188.72     1158.52     32.44 o 
   4   9   4      307.80      304.53     13.52 o 
   5   9   4      173.83      177.73     24.43 o 
   6   9   4       36.04       35.01      6.30 o 
   7   9   4       13.66       14.88      2.87 o 
   8   9   4       47.05       36.25      8.76 o 
  -9  10   4        7.13        7.15      3.46 o 
  -8  10   4       19.58       23.59      5.33 o 
  -7  10   4      192.02      193.82     34.15 o 
  -6  10   4      266.25      292.37     14.12 o 
  -5  10   4      563.91      557.40     21.19 o 
  -4  10   4      250.75      244.98      8.68 o 
  -3  10   4      228.30      219.59      3.64 o 
  -2  10   4        8.90       10.23      1.88 o 
  -1  10   4       45.22       51.43      5.05 o 
   0  10   4       23.19       23.87      4.81 o 
   1  10   4      534.48      547.08      9.29 o 
   2  10   4     1430.21     1477.86     42.90 o 
   3  10   4       18.68       28.95      4.90 o 
   4  10   4      489.80      504.61     23.56 o 
   5  10   4      350.63      343.79     16.83 o 
   6  10   4        3.70        5.54      2.07 o 
   7  10   4      566.84      571.40     14.43 o 
   8  10   4      233.76      230.31     12.97 o 
  -9  11   4       19.33        7.20      3.02 o 
  -8  11   4       37.83       35.50      9.09 o 
  -7  11   4      254.33      250.37     23.74 o 
  -6  11   4      265.77      257.89     33.55 o 
  -5  11   4      186.82      200.16     27.57 o 
  -4  11   4       96.16      109.22     14.38 o 
  -3  11   4      145.90      150.75      7.40 o 
  -2  11   4       98.20       97.63      9.15 o 
  -1  11   4      203.47      187.17     10.86 o 
   0  11   4      139.41      150.10      8.32 o 
   1  11   4      176.47      201.77     12.11 o 
   2  11   4       54.91       49.76      5.19 o 
   3  11   4      559.99      548.20     16.09 o 
   4  11   4      458.43      475.82     12.98 o 
   5  11   4      287.80      298.13     11.80 o 
   6  11   4        1.50        5.61      2.47 o 
   7  11   4       97.71       91.22     13.06 o 
   8  11   4       96.10       82.40     16.15 o 
  -8  12   4       93.15       70.65     22.52 o 
  -7  12   4       13.31       17.23      3.33 o 
  -6  12   4      253.78      268.08     16.60 o 
  -5  12   4      100.01      104.33     14.53 o 
  -4  12   4       63.18       78.07     17.49 o 
  -3  12   4       14.60       17.16      2.42 o 
  -2  12   4       72.82       75.13      9.85 o 
  -1  12   4      118.89      125.05      9.94 o 
   0  12   4      288.34      286.99     12.97 o 
   1  12   4      477.63      499.77     22.01 o 
   2  12   4       13.09       17.43      2.55 o 
   3  12   4      351.46      349.81     14.36 o 
   4  12   4      164.82      173.27      9.99 o 
   5  12   4      191.49      196.62     23.66 o 
   6  12   4       19.01       23.93      4.30 o 
   7  12   4      148.55      157.33     24.29 o 
   8  12   4      186.89      188.96     16.37 o 
  -8  13   4      304.50      284.36     16.04 o 
  -7  13   4      146.29      145.80     24.93 o 
  -6  13   4      111.00      120.17     24.13 o 
  -5  13   4       24.54       27.89      4.77 o 
  -4  13   4      444.76      420.25     15.65 o 
  -3  13   4      432.66      463.03     13.61 o 
  -2  13   4      564.96      593.81     16.31 o 
  -1  13   4      307.15      324.30     14.70 o 
   0  13   4      822.26      842.74     26.97 o 
   1  13   4      348.82      344.03     13.14 o 
   2  13   4       57.11       48.73      5.44 o 
   3  13   4      406.47      384.28     15.20 o 
   4  13   4      476.82      478.14     13.54 o 
   5  13   4      110.72      110.04     15.51 o 
   6  13   4       17.76       12.78      3.45 o 
   7  13   4      143.11      108.55     20.74 o 
  -7  14   4      117.81      104.13     22.02 o 
  -6  14   4      189.82      179.80     25.83 o 
  -5  14   4       93.71      105.30     16.59 o 
  -4  14   4      148.03      113.64     18.49 o 
  -3  14   4      619.11      650.19     19.27 o 
  -2  14   4      446.49      449.85     19.99 o 
  -1  14   4      142.87      150.97      7.29 o 
   0  14   4      366.96      397.41     15.61 o 
   1  14   4      135.02      147.93     13.68 o 
   2  14   4       30.36       31.28      4.32 o 
   3  14   4      156.47      145.76     16.63 o 
   4  14   4      174.59      174.37     19.87 o 
   5  14   4       67.70       74.20      9.28 o 
   6  14   4      135.87      136.60     10.12 o 
   7  14   4       35.91       34.56     11.03 o 
  -7  15   4      378.95      392.07     17.36 o 
  -6  15   4      193.23      199.42     15.82 o 
  -5  15   4      138.42      116.09     16.30 o 
  -4  15   4      166.55      155.51     23.96 o 
  -3  15   4       42.48       39.73      7.23 o 
  -2  15   4      245.06      248.63      9.32 o 
  -1  15   4      315.35      323.01     16.63 o 
   0  15   4      272.88      274.92     22.14 o 
   1  15   4      186.27      208.82     11.26 o 
   2  15   4       78.46       83.42     10.08 o 
   3  15   4      269.25      264.98     29.76 o 
   4  15   4       84.63       79.73     10.53 o 
   5  15   4       28.77       20.87      4.40 o 
   6  15   4       36.53       34.23      7.70 o 
  -6  16   4      232.72      243.55     14.59 o 
  -5  16   4       16.32       13.08      4.18 o 
  -4  16   4       74.78       69.08     12.94 o 
  -3  16   4      260.84      252.92     12.06 o 
  -2  16   4      142.02      144.46     22.99 o 
  -1  16   4      482.47      498.88     12.45 o 
   0  16   4      230.42      217.67     11.36 o 
   1  16   4       56.00       72.36      8.76 o 
   2  16   4       16.84       14.60      3.29 o 
   3  16   4      527.96      562.91     12.28 o 
   4  16   4      168.10      160.05     15.48 o 
   5  16   4       54.25       46.65      9.78 o 
   6  16   4       42.24       39.78      9.53 o 
  -6  17   4       81.82       73.35     19.00 o 
  -5  17   4      232.50      202.98     38.35 o 
  -4  17   4       80.40       69.85     12.31 o 
  -3  17   4       66.46       75.23     13.36 o 
  -2  17   4       45.16       52.33     10.29 o 
  -1  17   4      282.68      270.02     10.81 o 
   0  17   4       40.03       39.27      4.67 o 
   1  17   4       36.96       37.97      6.90 o 
   2  17   4       96.31      100.80     10.36 o 
   3  17   4      119.76      114.83     18.41 o 
   4  17   4       72.01       47.64     13.60 o 
   5  17   4       88.32       53.39     16.30 o 
  -5  18   4       30.62       19.21      7.80 o 
  -4  18   4       28.07       24.43      8.28 o 
  -3  18   4       36.19       25.69      9.44 o 
  -2  18   4       53.20       46.91     13.37 o 
  -1  18   4       20.17       18.44      4.31 o 
   0  18   4        1.35        1.60      2.14 o 
   1  18   4       25.09       28.25      4.65 o 
   2  18   4       46.09       43.90      5.81 o 
   3  18   4      210.08      223.43     13.02 o 
   4  18   4      102.30       67.04     17.27 o 
  -4  19   4      176.53      185.08     12.03 o 
  -3  19   4       14.62       13.54      6.56 o 
  -2  19   4      157.76      183.34     15.78 o 
  -1  19   4      280.36      311.97     17.59 o 
   0  19   4       12.13       13.97      2.87 o 
   1  19   4      135.13      117.92     23.33 o 
   2  19   4       83.46       62.76     11.78 o 
   3  19   4      220.90      240.24     11.19 o 
  -3  20   4       67.00       60.69     20.32 o 
  -2  20   4       16.40       29.68      6.13 o 
  -1  20   4      110.27       80.82     14.45 o 
   0  20   4       76.27       71.11      9.31 o 
   1  20   4      171.22      144.31     19.32 o 
   2  20   4      184.96      169.88     15.27 o 
  -3 -19   5      145.85       90.15     27.76 o 
  -2 -19   5       21.02       14.82      4.33 o 
  -1 -19   5      211.33      227.43     18.42 o 
   0 -19   5       14.05       15.62      5.98 o 
   1 -19   5      247.97      163.58     73.93 o 
   2 -19   5      182.22      170.08     21.06 o 
  -4 -18   5       50.33       46.58     10.26 o 
  -3 -18   5      123.56      102.77     22.49 o 
  -2 -18   5       43.82       39.79      9.92 o 
  -1 -18   5       44.45       31.05      8.63 o 
   0 -18   5       29.27       36.60     17.32 o 
   1 -18   5       30.13       25.52      7.06 o 
   2 -18   5       96.18       90.77     22.38 o 
   3 -18   5        8.38       14.51      5.47 o 
  -5 -17   5       14.93        9.75      2.96 o 
  -4 -17   5       69.60       68.65     10.80 o 
  -3 -17   5       13.59        8.34      4.22 o 
  -2 -17   5       65.87       73.72     13.32 o 
  -1 -17   5      183.76      173.73     27.61 o 
   0 -17   5       97.56       77.17     25.72 o 
   1 -17   5       59.27       52.92     11.51 o 
   2 -17   5      107.26       86.34     15.79 o 
   3 -17   5       98.02       80.05     19.83 o 
   4 -17   5       17.25       19.77      5.28 o 
  -6 -16   5       98.67       72.89     18.42 o 
  -5 -16   5       39.96       33.34      6.52 o 
  -4 -16   5      124.13      101.56     20.07 o 
  -3 -16   5      109.87      116.91     16.12 o 
  -2 -16   5        0.84        4.61      3.39 o 
  -1 -16   5      114.55      105.97     18.30 o 
   0 -16   5      194.70      183.87     22.52 o 
   1 -16   5       22.85       27.19      5.82 o 
   2 -16   5      141.79      128.13     25.77 o 
   3 -16   5       55.92       61.53     10.45 o 
   4 -16   5       70.69       62.70      9.84 o 
   5 -16   5       30.17       19.87      8.90 o 
  -7 -15   5      112.61      110.35     30.34 o 
  -6 -15   5      160.42      149.43     25.39 o 
  -5 -15   5      475.30      486.28     22.42 o 
  -4 -15   5      166.62      177.21     24.16 o 
  -3 -15   5       72.25       86.83     12.64 o 
  -2 -15   5        4.01       10.17      4.45 o 
  -1 -15   5      107.80      100.22     12.59 o 
   0 -15   5      110.15      112.41     29.98 o 
   1 -15   5      186.88      188.31     38.63 o 
   2 -15   5       35.33       36.83      7.34 o 
   3 -15   5      239.24      247.50     35.03 o 
   4 -15   5       88.84       87.55     13.16 o 
   5 -15   5      118.28       99.43     22.12 o 
   6 -15   5      126.48       97.74     24.38 o 
  -7 -14   5       37.32       39.36      9.95 o 
  -6 -14   5      266.41      261.79     14.38 o 
  -5 -14   5       33.03       43.09      7.25 o 
  -4 -14   5      184.51      185.59     18.29 o 
  -3 -14   5      305.36      318.14     14.09 o 
  -2 -14   5       49.80       51.47      8.76 o 
  -1 -14   5       59.35       49.54      7.67 o 
   0 -14   5      325.80      333.05     66.56 o 
   1 -14   5      166.51      189.46     27.83 o 
   2 -14   5      616.15      611.47     20.92 o 
   3 -14   5      172.78      161.67     26.64 o 
   4 -14   5      391.42      411.24     22.18 o 
   5 -14   5       66.32       61.77     14.43 o 
   6 -14   5       46.10       39.67      9.53 o 
  -8 -13   5       54.32       37.57     18.01 o 
  -7 -13   5      154.01      134.74     20.52 o 
  -6 -13   5       45.30       38.05      6.21 o 
  -5 -13   5      841.33      878.52     28.38 o 
  -4 -13   5      485.01      536.27     24.08 o 
  -3 -13   5      413.07      415.79     14.22 o 
  -2 -13   5       90.57       91.90     14.31 o 
  -1 -13   5      319.16      287.43     14.87 o 
   0 -13   5      273.93      243.33     47.26 o 
   1 -13   5      238.74      253.93     13.13 o 
   2 -13   5       34.68       35.96      7.09 o 
   3 -13   5      783.95      768.59     53.99 o 
   4 -13   5       55.53       64.44      9.22 o 
   5 -13   5      175.36      180.97     31.22 o 
   6 -13   5       73.37       60.62     16.85 o 
   7 -13   5      182.98      136.68     12.09 o 
  -8 -12   5      346.15      340.93     20.33 o 
  -7 -12   5      159.06      146.96     17.63 o 
  -6 -12   5      140.01      136.82     18.28 o 
  -5 -12   5      104.69       99.18     11.59 o 
  -4 -12   5        2.82        5.85      3.25 o 
  -3 -12   5      145.25      135.64     17.98 o 
  -2 -12   5      119.49      116.63     11.66 o 
  -1 -12   5      114.10      118.76     15.94 o 
   0 -12   5      418.78      344.37     68.14 o 
   1 -12   5      192.98      216.84     11.41 o 
   2 -12   5      165.01      159.54     25.24 o 
   3 -12   5      179.90      193.24     31.85 o 
   4 -12   5      571.98      598.50     19.05 o 
   5 -12   5       33.48       30.92      6.62 o 
   6 -12   5      103.96       87.15     23.98 o 
   7 -12   5       23.11       28.22      8.05 o 
  -8 -11   5      173.35      179.54     25.58 o 
  -7 -11   5       90.40       75.04      9.75 o 
  -6 -11   5      230.25      253.82     13.22 o 
  -5 -11   5      197.05      190.43     14.69 o 
  -4 -11   5      449.15      409.14     14.62 o 
  -3 -11   5      435.99      393.35     18.79 o 
  -2 -11   5      320.92      344.59     12.25 o 
  -1 -11   5      645.98      636.27     17.99 o 
   0 -11   5       64.11       76.03     19.47 o 
   1 -11   5      399.70      386.29     13.90 o 
   2 -11   5       24.29       21.59      3.83 o 
   3 -11   5      566.25      550.83     13.17 o 
   4 -11   5      202.81      198.03     29.83 o 
   5 -11   5      108.23      103.96     15.20 o 
   6 -11   5      116.13       95.47     17.29 o 
   7 -11   5      244.90      224.40     41.33 o 
  -9 -10   5       49.14       45.58     19.85 o 
  -8 -10   5      108.90      100.13     20.73 o 
  -7 -10   5      116.80      128.91     15.96 o 
  -6 -10   5      119.76      122.93     17.76 o 
  -5 -10   5       42.13       39.24      6.41 o 
  -4 -10   5       12.78       17.04      3.85 o 
  -3 -10   5      137.98      136.60     16.47 o 
  -2 -10   5     1095.83     1075.81     42.79 o 
  -1 -10   5      331.87      330.24     10.72 o 
   0 -10   5      194.59      175.22     18.88 o 
   1 -10   5        6.70        8.39      2.42 o 
   2 -10   5      182.79      186.19      7.68 o 
   3 -10   5      391.02      387.17     14.57 o 
   4 -10   5      385.96      416.35     14.31 o 
   5 -10   5      700.47      670.33     23.33 o 
   6 -10   5        8.11        7.41      3.01 o 
   7 -10   5      235.32      232.79     32.45 o 
   8 -10   5       82.95       74.93     19.78 o 
  -9  -9   5       20.81       25.05      6.18 o 
  -8  -9   5      384.32      389.67     13.16 o 
  -7  -9   5       12.02       15.14      4.39 o 
  -6  -9   5       90.31      116.13     19.70 o 
  -5  -9   5      390.80      357.58     12.14 o 
  -4  -9   5      202.90      202.83      8.44 o 
  -3  -9   5      799.79      786.88     24.48 o 
  -2  -9   5      153.50      167.96     25.30 o 
  -1  -9   5     1220.71     1222.92     25.35 o 
   0  -9   5       88.37       69.31      7.82 o 
   1  -9   5      994.31     1012.75     46.85 o 
   2  -9   5      181.57      187.05      9.20 o 
   3  -9   5      271.83      283.05      9.83 o 
   4  -9   5      420.88      420.20     21.79 o 
   5  -9   5      152.53      135.07     15.73 o 
   6  -9   5      220.24      229.83     14.02 o 
   7  -9   5      147.78      134.91     17.34 o 
   8  -9   5      190.39      146.96     21.01 o 
  -9  -8   5      411.78      422.87     30.00 o 
  -8  -8   5      128.85      110.15     16.23 o 
  -7  -8   5       88.56      113.23     18.27 o 
  -6  -8   5       74.69       79.07     10.68 o 
  -5  -8   5      426.36      451.94     22.50 o 
  -4  -8   5      920.09      877.31     56.25 o 
  -3  -8   5      201.46      211.55     11.45 o 
  -2  -8   5     1647.10     1724.23     29.72 o 
  -1  -8   5      152.86      152.01      7.20 o 
   0  -8   5      755.37      765.52     44.98 o 
   1  -8   5      414.74      399.72     10.27 o 
   2  -8   5      699.11      687.06     23.21 o 
   3  -8   5      287.46      287.41     11.95 o 
   4  -8   5      345.87      352.15     11.91 o 
   5  -8   5      529.47      553.22     14.25 o 
   6  -8   5      128.46      135.10     17.76 o 
   7  -8   5      163.71      167.49     18.02 o 
   8  -8   5      123.56      130.01     22.66 o 
  -9  -7   5      105.75       80.03     15.30 o 
  -8  -7   5      302.39      305.40     15.67 o 
  -7  -7   5       89.49      108.88     16.06 o 
  -6  -7   5       52.49       47.94      9.20 o 
  -5  -7   5       78.53       87.33     11.45 o 
  -4  -7   5      402.93      408.26     14.27 o 
  -3  -7   5      339.37      370.18     16.20 o 
  -2  -7   5      240.68      249.45     13.45 o 
  -1  -7   5      959.21      970.73     15.59 o 
   0  -7   5      242.43      247.91     23.25 o 
   1  -7   5      712.46      725.38     13.20 o 
   2  -7   5       36.02       36.76      5.55 o 
   3  -7   5      186.23      175.94      7.49 o 
   4  -7   5     1046.38      993.60     19.83 o 
   5  -7   5      534.30      522.14     13.30 o 
   6  -7   5      211.06      241.90     22.09 o 
   7  -7   5      117.66      121.10     13.80 o 
   8  -7   5      180.42      152.27     27.90 o 
  -9  -6   5      254.92      241.47     13.46 o 
  -8  -6   5       21.15       24.48      5.82 o 
  -7  -6   5       23.53       29.73      5.30 o 
  -6  -6   5      157.30      170.40     10.45 o 
  -5  -6   5      393.95      404.48     12.94 o 
  -4  -6   5     1078.33     1032.42     25.25 o 
  -3  -6   5      708.14      702.79     20.25 o 
  -2  -6   5     1280.68     1254.53     23.50 o 
  -1  -6   5      844.68      880.68     13.75 o 
   0  -6   5      376.13      364.53     20.14 o 
   1  -6   5      113.28      118.79      5.09 o 
   2  -6   5     1109.61     1075.04     49.60 o 
   3  -6   5      198.12      205.91     10.47 o 
   4  -6   5      358.43      358.45      9.91 o 
   5  -6   5      701.04      685.37     21.22 o 
   6  -6   5      481.79      496.25     16.42 o 
   7  -6   5       28.17       25.95      4.62 o 
   8  -6   5      107.88       99.09     19.32 o 
   9  -6   5      134.18       99.50     28.81 o 
 -10  -5   5        1.74        2.38      2.84 o 
  -9  -5   5      189.22      196.36     23.94 o 
  -8  -5   5      158.91      167.35     21.21 o 
  -7  -5   5      197.62      210.93     11.80 o 
  -6  -5   5     1486.54     1487.17     46.04 o 
  -5  -5   5      392.77      375.08     22.99 o 
  -4  -5   5      216.28      206.46     13.55 o 
  -3  -5   5       39.10       47.16      4.69 o 
  -2  -5   5      255.95      282.53      9.13 o 
  -1  -5   5      560.04      612.11     10.27 o 
   0  -5   5      765.92      754.44     15.33 o 
   1  -5   5      277.45      266.05     10.75 o 
   2  -5   5       33.28       39.72      5.31 o 
   3  -5   5      584.14      579.83     18.55 o 
   4  -5   5     1002.51      980.80     22.80 o 
   5  -5   5      274.62      256.99     10.62 o 
   6  -5   5       77.70       75.68      8.66 o 
   7  -5   5       39.46       49.75      7.41 o 
   8  -5   5       18.03       14.90      3.43 o 
   9  -5   5       41.85       36.75     11.49 o 
 -10  -4   5       68.29       57.36     13.70 o 
  -9  -4   5      171.88      205.54     27.19 o 
  -8  -4   5       54.22       55.70     10.37 o 
  -7  -4   5       75.15       75.65     12.35 o 
  -6  -4   5      837.61      899.17     35.98 o 
  -5  -4   5      220.02      218.57      9.54 o 
  -4  -4   5     2566.68     2569.03     63.95 o 
  -3  -4   5      133.16      121.72      3.56 o 
  -2  -4   5      109.88      122.41      4.46 o 
  -1  -4   5      155.87      149.34      8.24 o 
   0  -4   5       84.92       96.36      6.90 o 
   1  -4   5     1135.15     1113.34     13.16 o 
   2  -4   5     1248.31     1176.22     17.58 o 
   3  -4   5        0.35        1.64      1.45 o 
   4  -4   5      170.12      163.16      6.49 o 
   5  -4   5      731.22      703.52     26.16 o 
   6  -4   5      197.39      183.66     10.09 o 
   7  -4   5       71.27       73.94     10.81 o 
   8  -4   5       96.11       80.24     15.13 o 
   9  -4   5      110.32       89.79     20.40 o 
 -10  -3   5       27.37       27.27      7.49 o 
  -9  -3   5       54.63       50.66      7.86 o 
  -8  -3   5      115.44      101.76     15.23 o 
  -7  -3   5       77.84       67.34     10.56 o 
  -6  -3   5      501.52      500.54     16.88 o 
  -5  -3   5     1550.99     1507.28     26.41 o 
  -4  -3   5     3289.56     3290.83     40.71 o 
  -3  -3   5     1099.09     1088.69     17.86 o 
  -2  -3   5       92.21       91.30      3.16 o 
  -1  -3   5     1186.57     1202.84     18.55 o 
   0  -3   5      588.39      550.23     16.91 o 
   1  -3   5     3516.22     3542.15     33.86 o 
   2  -3   5      181.41      160.80      3.72 o 
   3  -3   5     2514.92     2489.61     42.03 o 
   4  -3   5      755.25      779.49     15.49 o 
   5  -3   5      436.88      438.77     11.57 o 
   6  -3   5      287.46      280.45     10.62 o 
   7  -3   5      477.97      471.14     20.19 o 
   8  -3   5      224.35      244.75     32.15 o 
   9  -3   5       45.43       30.36     11.71 o 
 -10  -2   5      103.23       74.27     21.17 o 
  -9  -2   5      234.94      234.39     36.52 o 
  -8  -2   5      588.61      621.45     21.75 o 
  -7  -2   5      154.27      173.93     19.05 o 
  -6  -2   5      297.14      298.22      6.05 o 
  -5  -2   5      512.24      502.05     10.89 o 
  -4  -2   5      429.98      439.92      9.97 o 
  -3  -2   5      246.56      276.25      6.44 o 
  -2  -2   5      336.22      300.52     12.35 o 
  -1  -2   5        0.96        4.44      1.30 o 
   0  -2   5      465.01      457.24     14.50 o 
   1  -2   5     1132.05     1084.28     27.21 o 
   2  -2   5      210.40      205.10      3.98 o 
   3  -2   5      382.31      380.02      7.06 o 
   4  -2   5       65.91       68.37      7.31 o 
   5  -2   5      394.41      403.27     10.82 o 
   6  -2   5      207.21      203.33      9.78 o 
   7  -2   5      339.96      335.88     16.78 o 
   8  -2   5      215.08      196.38     34.90 o 
   9  -2   5       12.97        9.12      3.56 o 
 -10  -1   5       21.68       15.43     12.09 o 
  -9  -1   5      327.25      325.19     57.13 o 
  -8  -1   5        5.87        3.20      2.98 o 
  -7  -1   5       79.61       77.46     12.50 o 
  -6  -1   5      179.98      186.49      6.06 o 
  -5  -1   5      152.71      162.39      6.73 o 
  -4  -1   5     1352.52     1373.12     20.16 o 
  -3  -1   5      897.78      945.14     16.30 o 
  -2  -1   5      251.13      234.50      5.47 o 
  -1  -1   5      157.10      169.14      5.48 o 
   0  -1   5      798.11      798.61     23.55 o 
   1  -1   5      953.94      950.12     12.88 o 
   2  -1   5        0.01        1.40      0.72 o 
   3  -1   5      486.85      484.85      6.02 o 
   4  -1   5       73.01       72.87      5.89 o 
   5  -1   5       95.94      101.51     12.91 o 
   6  -1   5       39.63       39.29      6.72 o 
   7  -1   5      869.70      944.82     36.26 o 
   8  -1   5      214.37      297.29     36.15 o 
   9  -1   5       10.93       12.30      6.07 o 
 -10   0   5      171.48      166.84     57.53 o 
  -9   0   5      111.17      102.28     31.06 o 
  -8   0   5       62.25       87.70     10.25 o 
  -7   0   5       10.13        4.49      2.47 o 
  -6   0   5       21.64       14.83      3.67 o 
  -5   0   5     1057.04     1067.05     17.00 o 
  -4   0   5       80.92       76.96      5.74 o 
  -3   0   5       29.73       28.23      2.78 o 
  -2   0   5     1073.93     1072.32     12.68 o 
  -1   0   5      357.02      320.88     10.85 o 
   0   0   5       16.98       22.50      5.25 o 
   1   0   5        0.19        2.00      0.64 o 
   2   0   5       92.62      108.53      3.96 o 
   3   0   5      908.32      876.94     20.34 o 
   4   0   5        0.58        4.87      1.50 o 
   5   0   5      202.28      212.82      7.11 o 
   6   0   5       43.29       54.75      6.54 o 
   7   0   5       98.48      111.30     21.77 o 
   8   0   5      260.52      261.30     32.41 o 
   9   0   5       46.97       35.13      9.87 o 
 -10   1   5       21.68       17.90      5.38 o 
  -9   1   5      320.77      323.09     17.79 o 
  -8   1   5        5.41        4.58      3.02 o 
  -7   1   5       77.34       68.00      9.70 o 
  -6   1   5      175.52      182.47      7.97 o 
  -5   1   5      151.79      150.66      9.84 o 
  -4   1   5     1348.56     1324.45     16.40 o 
  -3   1   5      880.98      902.04      9.61 o 
  -2   1   5      245.83      226.55      4.73 o 
  -1   1   5      149.34      163.97      4.48 o 
   0   1   5      775.98      727.61     17.18 o 
   1   1   5      949.42      974.22     17.41 o 
   2   1   5        0.11        1.21      0.80 o 
   3   1   5      486.49      485.59      7.17 o 
   4   1   5       77.19       75.99      4.62 o 
   5   1   5       93.72      101.31      6.40 o 
   6   1   5       39.54       39.96      6.37 o 
   7   1   5      860.96      936.14     38.24 o 
   8   1   5      216.33      230.93     11.96 o 
   9   1   5       11.17       10.65      5.71 o 
 -10   2   5      101.04       87.59     22.25 o 
  -9   2   5      238.20      255.55     55.11 o 
  -8   2   5      590.74      592.68     23.08 o 
  -7   2   5      154.24      155.49     10.07 o 
  -6   2   5      299.64      304.92      7.29 o 
  -5   2   5      505.96      480.71     10.35 o 
  -4   2   5      431.60      422.75      7.85 o 
  -3   2   5      239.49      282.70      7.51 o 
  -2   2   5      348.91      315.39      6.35 o 
  -1   2   5        0.72        2.77      0.54 o 
   0   2   5      469.89      468.87      9.40 o 
   1   2   5     1144.73     1094.48     12.45 o 
   2   2   5      219.84      219.36      6.68 o 
   3   2   5      387.26      392.82      7.42 o 
   4   2   5       72.68       71.44      4.53 o 
   5   2   5      403.00      410.41     10.40 o 
   6   2   5      206.28      201.65     10.98 o 
   7   2   5      340.35      355.15     15.01 o 
   8   2   5      215.64      219.50     10.08 o 
   9   2   5       14.44        9.73      4.17 o 
 -10   3   5       27.33       26.10      7.39 o 
  -9   3   5       54.81       59.19     13.03 o 
  -8   3   5      115.18      101.45     21.84 o 
  -7   3   5       77.94       84.07      8.36 o 
  -6   3   5      489.86      454.85     11.03 o 
  -5   3   5     1553.71     1509.91     32.60 o 
  -4   3   5     3289.28     3359.80     51.90 o 
  -3   3   5     1096.35     1082.39     16.49 o 
  -2   3   5       88.85       87.34      3.45 o 
  -1   3   5     1178.44     1190.13     12.33 o 
   0   3   5      576.82      557.60      9.22 o 
   1   3   5     3496.62     3489.57     28.93 o 
   2   3   5      182.92      167.31      5.16 o 
   3   3   5     2512.74     2579.52     49.00 o 
   4   3   5      744.42      734.54     17.65 o 
   5   3   5      439.76      414.33     15.00 o 
   6   3   5      284.51      292.26     11.73 o 
   7   3   5      472.61      519.74     23.02 o 
   8   3   5      227.49      247.83     10.57 o 
   9   3   5       46.59       35.76     10.37 o 
 -10   4   5       69.51       62.84     16.46 o 
  -9   4   5      175.54      188.51     32.88 o 
  -8   4   5       56.04       47.35      8.03 o 
  -7   4   5       72.09       68.80      7.57 o 
  -6   4   5      826.06      816.24     21.82 o 
  -5   4   5      212.26      226.56      9.25 o 
  -4   4   5     2555.21     2575.59     35.83 o 
  -3   4   5      131.46      124.62      6.16 o 
  -2   4   5      106.55      112.90      3.21 o 
  -1   4   5      154.32      158.75      3.30 o 
   0   4   5       85.48       83.82      2.38 o 
   1   4   5     1127.92     1067.87     10.67 o 
   2   4   5     1237.25     1183.91     12.90 o 
   3   4   5        0.15        1.46      1.09 o 
   4   4   5      164.63      171.00      6.64 o 
   5   4   5      733.34      720.32     23.49 o 
   6   4   5      190.89      181.60     24.74 o 
   7   4   5       72.22       80.66     15.98 o 
   8   4   5       96.74       64.26     18.23 o 
   9   4   5      106.94       77.91     26.18 o 
 -10   5   5        1.60        4.68      2.80 o 
  -9   5   5      188.56      168.80     28.24 o 
  -8   5   5      157.24      168.35     12.00 o 
  -7   5   5      190.05      195.31     21.11 o 
  -6   5   5     1480.34     1546.87     37.19 o 
  -5   5   5      397.58      386.87     10.99 o 
  -4   5   5      214.71      207.56      8.05 o 
  -3   5   5       41.68       54.38      5.21 o 
  -2   5   5      254.80      263.87      5.69 o 
  -1   5   5      565.26      601.14      6.65 o 
   0   5   5      775.81      812.10     17.51 o 
   1   5   5      283.91      266.61      4.44 o 
   2   5   5       37.80       39.12      4.15 o 
   3   5   5      605.57      594.90     10.72 o 
   4   5   5     1003.46      998.78     21.69 o 
   5   5   5      279.48      297.94     18.45 o 
   6   5   5       77.75       84.72     11.04 o 
   7   5   5       41.16       44.82      9.76 o 
   8   5   5       17.24       10.12      5.60 o 
   9   5   5       41.40       29.15      9.65 o 
  -9   6   5      253.94      251.91     15.96 o 
  -8   6   5       21.57       21.59      4.60 o 
  -7   6   5       22.45       24.40      4.74 o 
  -6   6   5      170.55      177.27     20.26 o 
  -5   6   5      390.10      388.73      9.64 o 
  -4   6   5     1071.47     1066.66     20.47 o 
  -3   6   5      703.15      693.09     10.06 o 
  -2   6   5     1264.01     1272.71     13.94 o 
  -1   6   5      845.88      872.21     13.87 o 
   0   6   5      383.58      370.19      5.64 o 
   1   6   5      108.33      118.53      3.27 o 
   2   6   5     1113.03     1083.45     25.60 o 
   3   6   5      196.55      208.75      3.99 o 
   4   6   5      363.09      360.43     34.36 o 
   5   6   5      703.00      709.58     30.22 o 
   6   6   5      488.52      517.12     41.28 o 
   7   6   5       30.54       22.57      3.77 o 
   8   6   5      111.37      106.49     20.53 o 
   9   6   5      141.62      139.05     21.58 o 
  -9   7   5      107.73       85.71     14.24 o 
  -8   7   5      295.39      332.20     21.18 o 
  -7   7   5       91.58      110.61     16.07 o 
  -6   7   5       55.93       62.31      7.30 o 
  -5   7   5       80.24       84.75      9.29 o 
  -4   7   5      392.28      401.60     13.28 o 
  -3   7   5      352.14      353.04      6.03 o 
  -2   7   5      245.81      246.79      6.42 o 
  -1   7   5      948.23      971.90     16.98 o 
   0   7   5      246.54      235.58      4.73 o 
   1   7   5      739.14      725.57     21.06 o 
   2   7   5       38.88       40.16      4.93 o 
   3   7   5      179.96      171.86      4.22 o 
   4   7   5     1046.19     1002.88     22.73 o 
   5   7   5      535.80      535.63     26.74 o 
   6   7   5      211.64      241.45     19.58 o 
   7   7   5      118.04      131.81     17.53 o 
   8   7   5      178.90      194.05     30.69 o 
  -9   8   5      411.87      442.99     12.86 o 
  -8   8   5      130.87      107.71     16.65 o 
  -7   8   5       86.46       91.15     13.30 o 
  -6   8   5       70.76       60.95      7.52 o 
  -5   8   5      430.23      438.52     19.17 o 
  -4   8   5      936.66      935.20     17.92 o 
  -3   8   5      202.59      205.78      3.75 o 
  -2   8   5     1637.65     1763.61     26.01 o 
  -1   8   5      151.12      172.73      9.16 o 
   0   8   5      763.66      724.30     34.22 o 
   1   8   5      413.49      373.26      7.89 o 
   2   8   5      714.40      711.50     12.05 o 
   3   8   5      292.69      277.11     18.44 o 
   4   8   5      341.13      340.52     17.04 o 
   5   8   5      509.26      537.08     22.49 o 
   6   8   5      131.70      154.56      9.39 o 
   7   8   5      167.84      176.96     23.50 o 
   8   8   5      120.47       70.34     26.28 o 
  -9   9   5       22.13       20.99      4.19 o 
  -8   9   5      384.59      396.46     12.72 o 
  -7   9   5       12.67       13.28      3.64 o 
  -6   9   5       91.84      104.57     10.86 o 
  -5   9   5      394.96      392.61     16.01 o 
  -4   9   5      208.29      209.46      8.39 o 
  -3   9   5      794.49      799.83     16.06 o 
  -2   9   5      148.70      152.31      4.53 o 
  -1   9   5     1210.83     1184.26     23.12 o 
   0   9   5       82.23       56.29     23.89 o 
   1   9   5     1017.44     1065.28     24.35 o 
   2   9   5      188.78      192.94      4.36 o 
   3   9   5      265.80      288.29     11.32 o 
   4   9   5      411.18      420.19     34.71 o 
   5   9   5      154.85      152.29     22.53 o 
   6   9   5      219.63      224.40     13.10 o 
   7   9   5      152.03      144.51     21.39 o 
   8   9   5      192.01      178.33     12.52 o 
  -9  10   5       49.10       36.77     10.30 o 
  -8  10   5      106.85       96.84     14.48 o 
  -7  10   5      116.14      130.94     18.24 o 
  -6  10   5      119.86      106.35     16.23 o 
  -5  10   5       45.29       45.43      7.59 o 
  -4  10   5       13.73       12.21      2.78 o 
  -3  10   5      142.50      154.20      5.05 o 
  -2  10   5     1083.71     1052.97     20.04 o 
  -1  10   5      335.74      321.03     10.90 o 
   0  10   5      190.98      184.53     18.65 o 
   1  10   5        6.16        5.67      1.97 o 
   2  10   5      177.49      164.82      5.65 o 
   3  10   5      384.02      387.41     18.78 o 
   4  10   5      381.56      360.27     46.86 o 
   5  10   5      688.01      731.01     21.47 o 
   6  10   5        7.48        6.08      3.54 o 
   7  10   5      230.61      203.60     13.57 o 
   8  10   5       83.97       75.84     14.80 o 
  -8  11   5      177.38      152.85     11.29 o 
  -7  11   5       90.66       94.52     11.48 o 
  -6  11   5      232.81      235.29     12.25 o 
  -5  11   5      205.93      218.63     27.27 o 
  -4  11   5      448.02      462.14     15.49 o 
  -3  11   5      444.22      438.59     12.32 o 
  -2  11   5      322.24      301.27      6.45 o 
  -1  11   5      657.53      668.60     12.34 o 
   0  11   5       61.99       76.64      7.62 o 
   1  11   5      410.15      410.97     10.17 o 
   2  11   5       25.31       24.58      4.63 o 
   3  11   5      559.25      569.79     25.91 o 
   4  11   5      203.03      210.05     11.30 o 
   5  11   5      107.95       91.03     15.93 o 
   6  11   5      115.71      120.16     17.61 o 
   7  11   5      242.21      206.53     12.97 o 
  -8  12   5      350.60      351.83     11.10 o 
  -7  12   5      161.04      149.75     29.05 o 
  -6  12   5      140.69      158.43     19.34 o 
  -5  12   5      103.28      104.84     15.20 o 
  -4  12   5        3.32        4.61      2.28 o 
  -3  12   5      143.11      143.75     19.17 o 
  -2  12   5      118.73      109.76     10.27 o 
  -1  12   5      111.49      104.32     11.57 o 
   0  12   5      415.25      367.90      8.46 o 
   1  12   5      183.73      198.94      6.33 o 
   2  12   5      171.68      171.19     19.98 o 
   3  12   5      179.57      203.41     21.40 o 
   4  12   5      566.60      583.63     12.07 o 
   5  12   5       34.96       43.13      8.43 o 
   6  12   5      106.67      113.57     14.35 o 
   7  12   5       22.25       20.55      5.39 o 
  -8  13   5       56.31       39.68      9.07 o 
  -7  13   5      152.39      127.61     24.93 o 
  -6  13   5       44.04       33.79      8.07 o 
  -5  13   5      835.99      836.37     25.91 o 
  -4  13   5      485.10      497.18     16.77 o 
  -3  13   5      418.75      419.07     17.82 o 
  -2  13   5       92.76       87.94      6.48 o 
  -1  13   5      322.24      316.26      8.11 o 
   0  13   5      280.10      259.23      6.66 o 
   1  13   5      237.97      246.80      8.27 o 
   2  13   5       38.15       51.00      6.63 o 
   3  13   5      784.97      803.21     19.30 o 
   4  13   5       53.24       50.37      8.11 o 
   5  13   5      175.87      175.99     21.87 o 
   6  13   5       74.99       64.08     12.33 o 
   7  13   5      186.31      171.08     19.79 o 
  -7  14   5       36.66       32.68     10.69 o 
  -6  14   5      260.51      301.32     11.94 o 
  -5  14   5       34.94       38.51      8.44 o 
  -4  14   5      186.11      192.32     32.11 o 
  -3  14   5      297.99      306.32     12.47 o 
  -2  14   5       46.13       49.69      7.80 o 
  -1  14   5       58.92       51.97      6.90 o 
   0  14   5      317.54      318.91     11.83 o 
   1  14   5      167.40      184.63      7.83 o 
   2  14   5      618.53      649.63     18.75 o 
   3  14   5      171.36      192.38     13.53 o 
   4  14   5      392.08      423.15     10.96 o 
   5  14   5       67.62       71.25      9.97 o 
   6  14   5       44.67       43.56      7.57 o 
  -7  15   5      112.23      131.17     14.86 o 
  -6  15   5      158.05      173.60     27.07 o 
  -5  15   5      478.26      516.76     19.73 o 
  -4  15   5      169.50      159.57     10.17 o 
  -3  15   5       71.79       68.47     13.19 o 
  -2  15   5        3.58        6.34      4.58 o 
  -1  15   5      106.73       99.68      6.39 o 
   0  15   5      108.89      114.33     11.10 o 
   1  15   5      187.07      205.92     11.44 o 
   2  15   5       33.24       32.16      4.84 o 
   3  15   5      243.07      261.91     13.53 o 
   4  15   5       90.29       72.24     14.22 o 
   5  15   5      119.71       98.81     17.00 o 
   6  15   5      125.56      120.97     14.07 o 
  -6  16   5      100.02       63.98     27.22 o 
  -5  16   5       39.44       36.41     10.66 o 
  -4  16   5      125.63      104.13     19.18 o 
  -3  16   5      111.93      121.56     15.51 o 
  -2  16   5        0.64        3.34      3.27 o 
  -1  16   5      116.64      109.95     14.86 o 
   0  16   5      193.83      188.22     17.10 o 
   1  16   5       22.99       29.51      5.49 o 
   2  16   5      141.00      134.78     18.88 o 
   3  16   5       51.44       55.18     10.27 o 
   4  16   5       68.87       59.44     12.97 o 
   5  16   5       30.83       25.02      7.95 o 
  -5  17   5       14.30       14.63      4.20 o 
  -4  17   5       70.24       73.27     11.80 o 
  -3  17   5       13.08       18.97      4.41 o 
  -2  17   5       63.96       75.68     14.54 o 
  -1  17   5      183.07      182.19     23.07 o 
   0  17   5       94.41       95.13      9.60 o 
   1  17   5       57.82       60.09     11.10 o 
   2  17   5      107.78      103.89     15.38 o 
   3  17   5      100.76       79.14     16.31 o 
   4  17   5       17.21       17.44      4.20 o 
  -4  18   5       50.41       35.47     10.95 o 
  -3  18   5      122.02       82.61     17.91 o 
  -2  18   5       42.88       36.14      7.39 o 
  -1  18   5       45.14       38.86      8.42 o 
   0  18   5       29.22       27.19      5.64 o 
   1  18   5       29.88       26.06      4.58 o 
   2  18   5       96.55       89.35     15.97 o 
   3  18   5        8.42        9.54      3.05 o 
  -3  19   5      142.86      107.85     20.69 o 
  -2  19   5       21.51       19.82      4.82 o 
  -1  19   5      209.70      183.41     11.88 o 
   0  19   5       13.80       15.65      3.80 o 
   1  19   5      251.72      253.78     10.77 o 
   2  19   5      190.35      202.43     21.39 o 
  -1  20   5      155.64      172.86     11.96 o 
   0  20   5       73.72       59.62     16.24 o 
  -1 -19   6       44.43       23.56     19.60 o 
   0 -19   6       70.32       69.32     35.15 o 
  -3 -18   6       11.63       16.45      6.33 o 
  -2 -18   6       91.01       84.87     22.71 o 
  -1 -18   6       24.00       21.68     13.87 o 
   0 -18   6      311.42      324.75     22.19 o 
   1 -18   6       37.42       22.34     14.94 o 
   2 -18   6        7.96        8.49      5.19 o 
  -4 -17   6       39.14       33.24     12.18 o 
  -3 -17   6      108.20      100.54     19.02 o 
  -2 -17   6      134.85      130.90     21.37 o 
  -1 -17   6       91.22       79.95     41.26 o 
   0 -17   6       57.29       46.24     16.57 o 
   1 -17   6       36.08       49.16     19.36 o 
   2 -17   6       71.78       43.06     17.03 o 
   3 -17   6       11.07       10.72      5.47 o 
  -5 -16   6        8.34        2.07      3.28 o 
  -4 -16   6       43.73       27.81      9.02 o 
  -3 -16   6       97.27      100.12     17.10 o 
  -2 -16   6      239.37      204.87     26.78 o 
  -1 -16   6      311.76      337.14     34.13 o 
   0 -16   6      373.06      386.67     23.04 o 
   1 -16   6       82.71       82.81     28.48 o 
   2 -16   6       25.18       21.60      6.82 o 
   3 -16   6       27.96       20.90      6.95 o 
   4 -16   6       72.45       58.70     19.56 o 
  -6 -15   6        4.58        6.46      2.76 o 
  -5 -15   6      136.58      105.19     24.85 o 
  -4 -15   6      202.90      189.87     29.51 o 
  -3 -15   6      193.09      190.31     28.60 o 
  -2 -15   6      354.39      355.50     18.84 o 
  -1 -15   6      140.67      126.67     29.64 o 
   0 -15   6      225.86      206.58     56.76 o 
   1 -15   6       59.88       63.12     12.70 o 
   2 -15   6      123.92      106.86     31.04 o 
   3 -15   6      133.78      132.17     24.35 o 
   4 -15   6      125.89       88.57     24.31 o 
   5 -15   6      162.85      157.72     12.87 o 
  -7 -14   6       29.79       23.85     11.42 o 
  -6 -14   6       35.11       38.63     14.29 o 
  -5 -14   6        4.49        1.73      3.82 o 
  -4 -14   6      171.80      186.37     27.32 o 
  -3 -14   6      180.00      187.05     27.01 o 
  -2 -14   6      516.55      541.49     16.29 o 
  -1 -14   6      640.19      670.38     23.54 o 
   0 -14   6      184.24      192.48     40.76 o 
   1 -14   6      355.78      369.22     16.71 o 
   2 -14   6       34.05       34.36     10.83 o 
   3 -14   6       84.06       75.11     16.61 o 
   4 -14   6      183.94      156.90     33.52 o 
   5 -14   6      223.23      195.09     46.40 o 
  -7 -13   6       11.17        9.40      3.52 o 
  -6 -13   6      148.82      134.69     23.55 o 
  -5 -13   6      162.46      150.99     25.68 o 
  -4 -13   6      302.99      346.27     25.72 o 
  -3 -13   6       38.36       42.36      9.99 o 
  -2 -13   6      325.90      366.65     48.78 o 
  -1 -13   6      399.20      381.71     15.00 o 
   0 -13   6      262.39      258.83     16.50 o 
   1 -13   6      296.39      290.00     15.25 o 
   2 -13   6      271.04      249.40     13.17 o 
   3 -13   6       61.11       51.44     10.94 o 
   4 -13   6       38.37       34.88     10.10 o 
   5 -13   6       22.74       29.12      7.09 o 
   6 -13   6      242.21      207.19     18.75 o 
  -7 -12   6       86.23       74.71     15.99 o 
  -6 -12   6       33.90       33.05      8.10 o 
  -5 -12   6      268.95      267.27     16.14 o 
  -4 -12   6       53.96       49.63      6.95 o 
  -3 -12   6      299.69      371.81     38.30 o 
  -2 -12   6      142.09      151.63     19.01 o 
  -1 -12   6       13.77       17.86      3.42 o 
   0 -12   6       83.52       73.45     16.98 o 
   1 -12   6       58.31       57.76     14.89 o 
   2 -12   6       83.01       71.24     13.12 o 
   3 -12   6       92.99       79.89     12.65 o 
   4 -12   6      335.41      324.84     27.21 o 
   5 -12   6       54.30       76.56     20.12 o 
   6 -12   6       45.61       41.75     18.32 o 
  -8 -11   6      190.23      189.32     11.27 o 
  -7 -11   6       45.18       47.71     11.72 o 
  -6 -11   6      188.59      191.56     13.94 o 
  -5 -11   6      198.73      222.18     33.51 o 
  -4 -11   6      302.69      311.82     23.82 o 
  -3 -11   6       14.77       11.62      2.39 o 
  -2 -11   6      123.47      144.37     17.97 o 
  -1 -11   6      244.33      290.36     15.39 o 
   0 -11   6       94.32       83.88     21.99 o 
   1 -11   6      275.41      282.68     20.77 o 
   2 -11   6      297.04      314.76     13.22 o 
   3 -11   6      125.99      125.99     17.36 o 
   4 -11   6      110.39      104.86     15.91 o 
   5 -11   6       62.32       51.34      9.74 o 
   6 -11   6       38.80       44.16      8.54 o 
   7 -11   6       55.94       46.92     18.08 o 
  -8 -10   6       49.55       26.17      9.26 o 
  -7 -10   6       90.52       89.82     13.38 o 
  -6 -10   6       85.20       76.68     13.29 o 
  -5 -10   6      373.75      381.42     19.67 o 
  -4 -10   6      225.62      244.32     13.12 o 
  -3 -10   6      182.84      204.79     11.81 o 
  -2 -10   6      144.24      158.47     22.17 o 
  -1 -10   6       47.74       52.11      7.20 o 
   0 -10   6      129.10      124.37     23.00 o 
   1 -10   6     1191.73     1158.70     37.63 o 
   2 -10   6       14.43       14.58      2.97 o 
   3 -10   6      294.77      287.96     12.26 o 
   4 -10   6       14.43       15.90      3.35 o 
   5 -10   6       27.20       24.52      6.69 o 
   6 -10   6       66.13       70.89     13.18 o 
   7 -10   6      255.30      220.74     13.72 o 
  -8  -9   6      306.01      310.66     21.10 o 
  -7  -9   6      142.46      162.53     23.14 o 
  -6  -9   6       48.16       43.00      7.05 o 
  -5  -9   6      779.84      757.66     19.95 o 
  -4  -9   6      270.34      251.00     17.54 o 
  -3  -9   6      205.38      208.50     21.74 o 
  -2  -9   6      255.36      251.76      9.65 o 
  -1  -9   6       66.26       68.91     11.02 o 
   0  -9   6      460.00      424.36     37.17 o 
   1  -9   6      194.58      193.66      7.28 o 
   2  -9   6     1013.30     1051.27     60.60 o 
   3  -9   6      127.19      148.41     19.69 o 
   4  -9   6      214.95      248.94     19.18 o 
   5  -9   6        7.72        8.20      2.25 o 
   6  -9   6        8.66       13.08      3.28 o 
   7  -9   6      426.34      431.14     14.83 o 
  -9  -8   6        1.75        2.17      2.40 o 
  -8  -8   6      100.55      104.37     21.41 o 
  -7  -8   6      276.54      272.02     32.44 o 
  -6  -8   6      521.63      510.04     27.10 o 
  -5  -8   6       23.05       21.65      4.79 o 
  -4  -8   6      866.17      889.22     28.84 o 
  -3  -8   6       27.55       32.93      5.32 o 
  -2  -8   6      424.09      434.32     13.83 o 
  -1  -8   6      838.95      849.88     21.69 o 
   0  -8   6      407.31      386.32     14.04 o 
   1  -8   6     2399.10     2385.70     67.62 o 
   2  -8   6      728.19      693.65     27.94 o 
   3  -8   6      432.76      451.80     26.48 o 
   4  -8   6       29.60       29.32      5.30 o 
   5  -8   6       59.38       70.14      9.69 o 
   6  -8   6      193.79      198.46     10.99 o 
   7  -8   6        0.53        0.86      3.22 o 
   8  -8   6      350.14      364.96     25.07 o 
  -9  -7   6       11.20        7.37      3.50 o 
  -8  -7   6      108.55      125.61     17.98 o 
  -7  -7   6      128.95      139.92     25.56 o 
  -6  -7   6      636.25      640.38     20.09 o 
  -5  -7   6      301.53      269.81     19.73 o 
  -4  -7   6       65.50       72.93     11.44 o 
  -3  -7   6      417.12      420.25     18.59 o 
  -2  -7   6       35.94       32.77      4.33 o 
  -1  -7   6      381.51      335.80      9.84 o 
   0  -7   6      497.50      502.98     29.03 o 
   1  -7   6      169.81      173.87      6.02 o 
   2  -7   6      410.89      429.27     11.95 o 
   3  -7   6        1.65        3.55      2.77 o 
   4  -7   6      193.57      184.33     19.46 o 
   5  -7   6        0.51        5.27      2.39 o 
   6  -7   6       86.01       88.60     13.62 o 
   7  -7   6      281.58      259.35     31.48 o 
   8  -7   6      549.27      573.52     41.02 o 
  -9  -6   6       29.33       27.07      7.58 o 
  -8  -6   6      320.16      280.40     21.41 o 
  -7  -6   6      694.59      695.97     50.28 o 
  -6  -6   6      202.91      219.24     20.12 o 
  -5  -6   6      149.19      136.58     21.37 o 
  -4  -6   6      199.87      197.34      4.36 o 
  -3  -6   6      726.74      689.35     23.74 o 
  -2  -6   6       90.46       87.71      5.58 o 
  -1  -6   6      757.38      724.02     14.65 o 
   0  -6   6     1160.00     1130.59     26.57 o 
   1  -6   6     1087.09     1131.80     21.66 o 
   2  -6   6      451.38      430.79     12.97 o 
   3  -6   6       51.16       55.31      6.17 o 
   4  -6   6      124.30      109.25     13.56 o 
   5  -6   6      362.18      357.35     10.83 o 
   6  -6   6       65.13       66.34      9.10 o 
   7  -6   6       31.88       33.60      7.34 o 
   8  -6   6      512.32      480.11     20.29 o 
  -9  -5   6      102.77       86.50     15.88 o 
  -8  -5   6       96.99      118.23     13.32 o 
  -7  -5   6       22.20       30.98     13.39 o 
  -6  -5   6       17.76       17.07      3.61 o 
  -5  -5   6      271.27      259.59     20.48 o 
  -4  -5   6      865.47      862.78     19.00 o 
  -3  -5   6      286.02      296.90      8.64 o 
  -2  -5   6      321.37      316.54      7.92 o 
  -1  -5   6       48.48       60.98      6.27 o 
   0  -5   6      263.90      276.29      9.93 o 
   1  -5   6      177.98      173.86     12.79 o 
   2  -5   6       58.02       60.21      7.23 o 
   3  -5   6      213.54      213.50      4.86 o 
   4  -5   6       20.32       17.75      3.06 o 
   5  -5   6       38.97       37.23      5.65 o 
   6  -5   6       60.95       44.79     10.10 o 
   7  -5   6       49.07       53.12     10.79 o 
   8  -5   6      354.15      368.17     14.27 o 
  -9  -4   6       64.03       71.18     12.31 o 
  -8  -4   6      307.64      284.06     14.98 o 
  -7  -4   6      119.91      105.58     15.11 o 
  -6  -4   6      116.27      108.27     13.61 o 
  -5  -4   6      409.87      389.91     11.12 o 
  -4  -4   6      129.14      107.63     12.22 o 
  -3  -4   6      685.92      668.03     14.92 o 
  -2  -4   6      404.01      419.64      9.71 o 
  -1  -4   6      634.51      609.00     19.86 o 
   0  -4   6      745.15      748.25     34.67 o 
   1  -4   6     1087.70     1080.25     32.38 o 
   2  -4   6      133.95      142.17      8.34 o 
   3  -4   6      138.76      140.30      5.79 o 
   4  -4   6       80.90       71.13      9.58 o 
   5  -4   6      463.01      446.77     13.16 o 
   6  -4   6      379.06      376.03      9.91 o 
   7  -4   6      191.47      184.49     21.08 o 
   8  -4   6      196.47      183.20     34.90 o 
  -9  -3   6       75.06       72.49     13.48 o 
  -8  -3   6      225.74      263.38     14.24 o 
  -7  -3   6       37.40       32.60      5.16 o 
  -6  -3   6       50.78       41.99      7.47 o 
  -5  -3   6      264.93      264.65     10.23 o 
  -4  -3   6      629.85      621.64     17.92 o 
  -3  -3   6      780.47      815.66     13.18 o 
  -2  -3   6     1388.53     1413.68     20.19 o 
  -1  -3   6      396.45      428.92     12.21 o 
   0  -3   6      659.13      638.12     31.44 o 
   1  -3   6     1335.92     1393.15     46.28 o 
   2  -3   6      822.31      823.93     35.37 o 
   3  -3   6      435.44      405.92     12.71 o 
   4  -3   6     1390.67     1433.41     36.57 o 
   5  -3   6      321.90      309.93     13.69 o 
   6  -3   6      415.97      429.25     13.83 o 
   7  -3   6      128.66      127.47      8.71 o 
   8  -3   6      400.45      379.78     17.12 o 
  -9  -2   6      191.36      171.70     30.91 o 
  -8  -2   6      194.39      182.48     21.82 o 
  -7  -2   6      138.02      154.82     25.22 o 
  -6  -2   6      679.11      706.78     27.13 o 
  -5  -2   6      165.44      155.54      5.06 o 
  -4  -2   6      168.53      185.50      6.36 o 
  -3  -2   6       86.60       87.41      3.98 o 
  -2  -2   6      868.59      828.51     19.45 o 
  -1  -2   6     1543.86     1370.60     36.68 o 
   0  -2   6       67.00       86.72     15.03 o 
   1  -2   6      674.93      653.69     15.22 o 
   2  -2   6      205.08      205.76      4.61 o 
   3  -2   6      278.48      266.10      4.74 o 
   4  -2   6      184.36      213.03      8.48 o 
   5  -2   6      542.10      502.03     18.95 o 
   6  -2   6      368.67      340.64     18.31 o 
   7  -2   6      121.00      130.56     18.44 o 
   8  -2   6        6.98        5.08      2.68 o 
 -10  -1   6       88.21       61.78     17.24 o 
  -9  -1   6       18.80       25.14      5.33 o 
  -8  -1   6     1163.42     1264.61     23.14 o 
  -7  -1   6      301.35      314.85     17.44 o 
  -6  -1   6      285.86      300.68      6.41 o 
  -5  -1   6       93.25      103.50      4.98 o 
  -4  -1   6     1177.05     1191.02     23.57 o 
  -3  -1   6      340.46      329.49      6.69 o 
  -2  -1   6      477.14      499.64      7.53 o 
  -1  -1   6     1190.64     1139.29     20.89 o 
   0  -1   6      264.04      254.66     16.28 o 
   1  -1   6      508.12      551.98     22.03 o 
   2  -1   6      262.69      251.71      5.42 o 
   3  -1   6      164.51      161.31      6.81 o 
   4  -1   6      296.19      317.35      7.22 o 
   5  -1   6      231.06      219.99     10.43 o 
   6  -1   6       83.68       78.14     10.62 o 
   7  -1   6      148.23      142.99      9.11 o 
   8  -1   6        8.61       11.48      4.79 o 
 -10   0   6        0.15        4.79      3.41 o 
  -9   0   6      693.93      727.22     27.56 o 
  -8   0   6      430.90      430.25     22.12 o 
  -7   0   6      633.26      607.12     19.38 o 
  -6   0   6        3.04        2.31      2.10 o 
  -5   0   6      467.30      481.72     10.98 o 
  -4   0   6        8.78       11.34      2.85 o 
  -3   0   6       10.14        8.74      1.67 o 
  -2   0   6      937.15      932.08     11.29 o 
  -1   0   6      167.94      187.05      8.06 o 
   0   0   6      381.02      371.09     15.29 o 
   1   0   6      658.57      707.31     20.61 o 
   2   0   6        1.47        1.85      1.29 o 
   3   0   6       96.29       86.99      3.02 o 
   4   0   6      184.97      168.39      7.76 o 
   5   0   6      456.87      422.54      9.55 o 
   6   0   6       92.15       75.62     11.46 o 
   7   0   6       53.68       44.53     12.65 o 
   8   0   6       30.06       17.74      4.90 o 
 -10   1   6       88.58       69.56     16.24 o 
  -9   1   6       20.05       18.40      5.20 o 
  -8   1   6     1156.14     1180.41     34.08 o 
  -7   1   6      297.90      307.36      9.07 o 
  -6   1   6      292.53      302.22      9.82 o 
  -5   1   6       90.80       88.56      5.47 o 
  -4   1   6     1171.08     1209.19     39.40 o 
  -3   1   6      344.96      339.60      7.21 o 
  -2   1   6      473.65      491.08      6.82 o 
  -1   1   6     1194.15     1181.23     24.60 o 
   0   1   6      265.77      261.17     12.30 o 
   1   1   6      509.98      528.27      6.75 o 
   2   1   6      263.95      257.17      5.14 o 
   3   1   6      167.44      172.21      5.59 o 
   4   1   6      291.06      313.28     10.13 o 
   5   1   6      232.69      218.02     12.23 o 
   6   1   6       78.63       57.00      9.08 o 
   7   1   6      150.26      164.53     18.87 o 
   8   1   6        9.61       10.53      4.21 o 
  -9   2   6      197.42      180.48     23.53 o 
  -8   2   6      197.71      182.25     23.23 o 
  -7   2   6      138.63      157.56      7.60 o 
  -6   2   6      667.17      670.06     16.14 o 
  -5   2   6      160.92      141.36     10.13 o 
  -4   2   6      175.46      191.04      7.21 o 
  -3   2   6       92.49       97.39      3.80 o 
  -2   2   6      862.90      799.40     11.82 o 
   0   2   6       63.06       67.42      6.27 o 
   1   2   6      694.72      675.63      9.71 o 
   2   2   6      206.24      206.03      4.35 o 
   3   2   6      279.20      270.81      5.05 o 
   4   2   6      189.46      215.98     11.39 o 
   5   2   6      540.66      512.98     17.66 o 
   6   2   6      374.53      357.14     15.26 o 
   7   2   6      119.00      112.14     19.75 o 
   8   2   6        7.96        8.27      3.68 o 
  -9   3   6       72.62       68.19     13.73 o 
  -8   3   6      216.77      200.91     38.49 o 
  -7   3   6       36.36       35.35      5.36 o 
  -6   3   6       49.54       48.77      7.00 o 
  -5   3   6      260.23      275.57      9.22 o 
  -4   3   6      619.13      587.13     12.00 o 
  -3   3   6      775.62      789.36     11.68 o 
  -2   3   6     1408.43     1416.63     14.48 o 
  -1   3   6      398.10      429.19      9.36 o 
   0   3   6      657.40      612.93     11.66 o 
   1   3   6     1347.88     1359.84     18.19 o 
   2   3   6      819.77      824.81     11.60 o 
   3   3   6      428.81      426.11     10.36 o 
   4   3   6     1380.72     1442.06     32.65 o 
   5   3   6      326.94      361.36     13.89 o 
   6   3   6      406.55      439.86     18.56 o 
   7   3   6      130.58      116.55      8.72 o 
   8   3   6      400.00      409.63     13.43 o 
  -9   4   6       62.86       58.40     14.37 o 
  -8   4   6      302.18      285.46     12.20 o 
  -7   4   6      123.93      136.33     13.30 o 
  -6   4   6      129.45      137.46      7.77 o 
  -5   4   6      405.48      383.73     14.85 o 
  -4   4   6      125.56      104.04      4.69 o 
  -3   4   6      669.41      666.91     11.83 o 
  -2   4   6      406.89      410.65      6.08 o 
  -1   4   6      621.09      620.75      7.21 o 
   0   4   6      738.83      754.24     11.88 o 
   1   4   6     1066.40     1046.27     11.61 o 
   2   4   6      134.78      136.88      5.57 o 
   3   4   6      137.22      129.49      8.44 o 
   4   4   6       86.56       93.21      3.98 o 
   5   4   6      458.58      456.18     12.70 o 
   6   4   6      382.21      385.40     19.97 o 
   7   4   6      189.78      190.09     11.23 o 
   8   4   6      197.27      208.74     10.12 o 
  -9   5   6      105.18      100.61     20.79 o 
  -8   5   6       94.91       95.74     14.95 o 
  -7   5   6       21.42       28.67      4.19 o 
  -6   5   6       17.81       13.26      2.90 o 
  -5   5   6      266.15      271.79     16.56 o 
  -4   5   6      877.97      920.28     27.12 o 
  -3   5   6      298.80      301.12     13.44 o 
  -2   5   6      316.35      305.68      7.20 o 
  -1   5   6       52.57       66.51      4.70 o 
   0   5   6      270.59      294.87      4.73 o 
   1   5   6      174.58      165.88      3.64 o 
   2   5   6       58.23       55.20      4.53 o 
   3   5   6      222.87      231.98      5.34 o 
   4   5   6       19.16       17.92      3.31 o 
   5   5   6       36.90       51.01      8.08 o 
   6   5   6       67.59       54.72     11.23 o 
   7   5   6       47.74       45.18      7.78 o 
   8   5   6      352.41      404.02     17.77 o 
  -9   6   6       27.41       32.78      5.77 o 
  -8   6   6      318.96      343.65     13.93 o 
  -7   6   6      697.11      696.71     15.97 o 
  -6   6   6      199.11      209.65      8.12 o 
  -5   6   6      147.85      143.99     14.47 o 
  -4   6   6      189.64      178.33     10.06 o 
  -3   6   6      737.21      687.61     13.64 o 
  -2   6   6       93.62       82.82      4.68 o 
  -1   6   6      757.28      720.56     10.80 o 
   0   6   6     1163.54     1158.78     14.44 o 
   1   6   6     1072.59     1088.49     15.13 o 
   2   6   6      452.33      426.48     10.77 o 
   3   6   6       49.18       58.18      7.27 o 
   4   6   6      122.34      114.97     17.38 o 
   5   6   6      363.13      372.53     12.23 o 
   6   6   6       65.08       62.23      8.83 o 
   7   6   6       30.27       30.31      6.35 o 
   8   6   6      508.83      471.75     25.62 o 
  -9   7   6       11.37        9.35      3.83 o 
  -8   7   6      106.05      102.40     12.77 o 
  -7   7   6      133.16      127.55     17.50 o 
  -6   7   6      642.60      730.60     27.67 o 
  -5   7   6      293.96      269.25     22.07 o 
  -4   7   6       76.80       90.13      5.60 o 
  -3   7   6      421.49      421.50     11.36 o 
  -2   7   6       37.12       32.96      4.47 o 
  -1   7   6      380.04      339.94      7.14 o 
   0   7   6      505.79      509.99      9.21 o 
   1   7   6      168.75      174.90      4.82 o 
   2   7   6      398.38      390.22      7.31 o 
   3   7   6        2.90        2.62      1.29 o 
   4   7   6      202.46      189.47      9.12 o 
   5   7   6        0.49        2.63      2.61 o 
   6   7   6       84.05       81.96     16.34 o 
   7   7   6      276.20      291.93     11.32 o 
   8   7   6      543.38      576.72     17.98 o 
  -9   8   6        1.65        5.96      3.67 o 
  -8   8   6      103.06      107.06     14.33 o 
  -7   8   6      280.04      285.80     10.41 o 
  -6   8   6      514.69      560.58     17.06 o 
  -5   8   6       22.00       24.31      4.67 o 
  -4   8   6      863.88      880.25     22.86 o 
  -3   8   6       26.09       29.02      4.55 o 
  -2   8   6      426.82      456.13     18.65 o 
  -1   8   6      847.77      850.91     26.99 o 
   0   8   6      405.50      379.01      7.71 o 
   1   8   6     2375.46     2365.17     47.60 o 
   2   8   6      726.79      717.05     22.71 o 
   3   8   6      453.65      455.13     17.59 o 
   4   8   6       28.81       26.72      7.03 o 
   5   8   6       57.22       66.07     11.81 o 
   6   8   6      189.47      200.94     18.16 o 
   7   8   6        0.57        5.35      4.10 o 
   8   8   6      349.89      391.25     27.41 o 
  -8   9   6      307.41      332.61     10.61 o 
  -7   9   6      148.16      155.13      9.72 o 
  -6   9   6       51.00       37.39      6.03 o 
  -5   9   6      780.19      803.09     22.93 o 
  -4   9   6      262.33      254.64      9.09 o 
  -3   9   6      199.02      199.77      8.20 o 
  -2   9   6      265.44      242.77     10.50 o 
  -1   9   6       69.57       55.36      8.90 o 
   0   9   6      449.03      441.71      8.46 o 
   1   9   6      202.42      199.13      6.50 o 
   2   9   6      993.85     1021.09     24.94 o 
   3   9   6      132.09      142.37     18.82 o 
   4   9   6      222.82      244.70     11.09 o 
   5   9   6        7.30        6.21      3.43 o 
   6   9   6        7.86       14.64      3.55 o 
   7   9   6      425.57      455.15     14.17 o 
  -8  10   6       50.64       43.19      7.73 o 
  -7  10   6       89.83       86.02     13.78 o 
  -6  10   6       82.59       82.44     13.69 o 
  -5  10   6      366.46      366.94     11.52 o 
  -4  10   6      228.20      229.80      8.00 o 
  -3  10   6      177.69      180.12      8.35 o 
  -2  10   6      145.03      137.41      4.77 o 
  -1  10   6       48.69       48.08      5.79 o 
   0  10   6      126.08      117.29      4.67 o 
   1  10   6     1176.55     1191.16     31.68 o 
   2  10   6       15.10       11.99      2.28 o 
   3  10   6      300.92      316.83     12.59 o 
   4  10   6       15.06       15.42      5.19 o 
   5  10   6       28.01       30.53      6.39 o 
   6  10   6       66.91       80.45     11.22 o 
   7  10   6      261.87      252.99     12.45 o 
  -8  11   6      196.11      200.94     18.66 o 
  -7  11   6       47.63       47.18      7.59 o 
  -6  11   6      192.79      209.69     11.52 o 
  -5  11   6      197.83      217.69     23.47 o 
  -4  11   6      297.93      308.33      9.88 o 
  -3  11   6       16.94       19.81      3.54 o 
  -2  11   6      123.14      126.80      4.80 o 
  -1  11   6      242.85      253.33      6.64 o 
   0  11   6       93.47      100.61      6.48 o 
   1  11   6      275.07      261.10     16.97 o 
   2  11   6      308.29      348.67     25.65 o 
   3  11   6      127.68      135.16      8.25 o 
   4  11   6      109.54      121.98     17.11 o 
   5  11   6       63.75       62.14     14.42 o 
   6  11   6       39.20       39.44      7.20 o 
   7  11   6       55.46       42.69      7.90 o 
  -7  12   6       87.18       81.53     16.43 o 
  -6  12   6       33.05       24.42      6.25 o 
  -5  12   6      266.54      245.43     10.85 o 
  -4  12   6       51.46       50.45      6.97 o 
  -3  12   6      308.84      320.16     14.50 o 
  -2  12   6      140.11      141.37      5.15 o 
  -1  12   6       11.78       12.19      2.05 o 
   0  12   6       82.68       85.98      9.54 o 
   1  12   6       55.59       53.50      6.37 o 
   2  12   6       80.07       70.67      9.03 o 
   3  12   6       91.55       93.36     17.63 o 
   4  12   6      339.85      355.81     18.01 o 
   5  12   6       51.29       46.56      8.62 o 
   6  12   6       45.52       48.09      7.63 o 
  -7  13   6       11.64        7.71      2.77 o 
  -6  13   6      145.96      145.88     10.52 o 
  -5  13   6      166.94      177.14     12.04 o 
  -4  13   6      304.83      335.46     15.18 o 
  -3  13   6       37.67       46.32      5.86 o 
  -2  13   6      333.57      371.12     11.87 o 
  -1  13   6      406.49      390.43     10.83 o 
   0  13   6      261.54      248.99      6.70 o 
   1  13   6      298.35      323.54     16.53 o 
   2  13   6      280.38      294.75      9.77 o 
   3  13   6       58.07       57.37      7.52 o 
   4  13   6       40.12       40.79      6.46 o 
   5  13   6       20.96       22.58      5.37 o 
   6  13   6      238.37      237.01     24.07 o 
  -7  14   6       28.90       28.96     10.09 o 
  -6  14   6       35.56       27.92      8.18 o 
  -5  14   6        5.71        8.34      3.27 o 
  -4  14   6      176.36      173.37     15.65 o 
  -3  14   6      181.39      198.59     11.52 o 
  -2  14   6      510.44      558.58     11.52 o 
  -1  14   6      625.65      645.73      9.91 o 
   0  14   6      183.67      179.57      8.80 o 
   1  14   6      354.04      351.89      9.72 o 
   2  14   6       35.44       28.07      5.19 o 
   3  14   6       85.85       80.78     12.43 o 
   4  14   6      185.02      196.93     12.40 o 
   5  14   6      222.09      250.24     22.17 o 
  -6  15   6        4.72       10.43      3.18 o 
  -5  15   6      139.58      137.54      9.75 o 
  -4  15   6      198.92      185.87     28.66 o 
  -3  15   6      197.10      212.07     17.37 o 
  -2  15   6      355.67      366.98      9.80 o 
  -1  15   6      141.70      147.33      6.88 o 
   0  15   6      227.23      233.84     12.22 o 
   1  15   6       63.12       61.53      9.22 o 
   2  15   6      126.05      134.75     16.87 o 
   3  15   6      135.07      145.31     10.66 o 
   4  15   6      128.42       90.08     21.38 o 
   5  15   6      162.46      169.69     14.85 o 
  -5  16   6        8.07        7.98      3.85 o 
  -4  16   6       43.63       38.93      8.94 o 
  -3  16   6       98.31      102.32     13.48 o 
  -2  16   6      239.26      232.74      9.29 o 
  -1  16   6      314.95      333.58     10.50 o 
   0  16   6      367.53      386.93      8.44 o 
   1  16   6       82.37       75.18     10.49 o 
   2  16   6       25.53       16.74      3.32 o 
   3  16   6       28.43       26.70      4.75 o 
   4  16   6       72.69       61.22     13.33 o 
  -4  17   6       39.48       32.81      8.56 o 
  -3  17   6      105.16       99.35     15.91 o 
  -2  17   6      134.18      136.24      9.62 o 
  -1  17   6       89.05       90.84     18.18 o 
   0  17   6       56.34       50.66     10.31 o 
   1  17   6       37.38       41.89      6.70 o 
   2  17   6       71.98       61.90     13.29 o 
   3  17   6       11.91       13.24      4.01 o 
  -3  18   6       11.84       12.69      6.30 o 
  -2  18   6       89.80       68.74     12.83 o 
  -1  18   6       25.73       28.44      7.57 o 
   0  18   6      310.04      329.62     12.02 o 
   1  18   6       39.08       33.73      6.15 o 
   2  18   6        7.28        6.52      3.03 o 
  -1  19   6       43.20       36.20      8.92 o 
   0  19   6       72.86       50.10     14.21 o 
  -3 -17   7       59.78       68.79     19.29 o 
  -2 -17   7       23.50       15.87      5.63 o 
  -1 -17   7      166.42      170.83     66.69 o 
   0 -17   7      169.29      120.17     56.83 o 
   1 -17   7       20.20       23.73     10.82 o 
   2 -17   7       78.43       69.21     23.01 o 
  -4 -16   7      158.43      148.62     13.50 o 
  -3 -16   7       23.01       10.73      3.68 o 
  -2 -16   7      201.38      178.82     29.80 o 
  -1 -16   7      105.71       80.86     29.51 o 
   0 -16   7      123.42      126.16     53.79 o 
   1 -16   7      209.77      211.27     58.76 o 
   2 -16   7      196.98      172.54     43.43 o 
   3 -16   7       95.21       68.70     29.69 o 
  -5 -15   7       78.22       52.51     16.70 o 
  -4 -15   7       28.67       25.90      8.95 o 
  -3 -15   7       19.63       22.19      8.08 o 
  -2 -15   7       92.04       95.07     20.47 o 
  -1 -15   7      252.32      233.07     54.89 o 
   0 -15   7       92.96       80.84     23.60 o 
   1 -15   7      178.51      154.88     53.54 o 
   2 -15   7      177.51      152.52     39.58 o 
   3 -15   7       74.22       55.46     20.50 o 
   4 -15   7       72.43       78.22     27.05 o 
  -6 -14   7       53.28       46.69     10.08 o 
  -5 -14   7      176.21      170.60     14.10 o 
  -4 -14   7       39.81       41.42      8.80 o 
  -3 -14   7       32.48       28.06      7.72 o 
  -2 -14   7       38.59       46.71      9.11 o 
  -1 -14   7       77.70       68.16     17.35 o 
   0 -14   7      372.45      358.17     20.16 o 
   1 -14   7      354.87      414.51     24.01 o 
   2 -14   7      364.90      425.41     24.07 o 
   3 -14   7       59.58       57.86     19.51 o 
   4 -14   7       66.10       49.27     28.64 o 
  -6 -13   7      535.61      504.01     39.23 o 
  -5 -13   7      292.98      289.88     16.43 o 
  -4 -13   7      137.03      130.67     25.60 o 
  -3 -13   7       84.69       92.96     13.04 o 
  -2 -13   7       41.80       40.04      7.52 o 
  -1 -13   7      356.81      341.75     73.43 o 
   1 -13   7      365.89      368.28     80.07 o 
   2 -13   7      339.95      347.78     15.57 o 
   3 -13   7        6.91        9.28      8.17 o 
   4 -13   7      157.85      152.96     51.08 o 
   5 -13   7      131.84      118.70     49.22 o 
  -7 -12   7       70.41       71.28     17.95 o 
  -6 -12   7      154.95      150.21     27.28 o 
  -5 -12   7       77.78       79.42     14.48 o 
  -4 -12   7       25.52       26.48      7.50 o 
  -3 -12   7       94.33       89.81     11.02 o 
  -2 -12   7      211.27      181.72     24.72 o 
  -1 -12   7       79.99       66.88     13.86 o 
   0 -12   7      472.84      483.57     22.13 o 
   1 -12   7       44.99       38.72     10.73 o 
   2 -12   7       53.57       66.07     10.86 o 
   3 -12   7       86.72       72.18     12.94 o 
   4 -12   7       17.35       10.96     12.77 o 
   5 -12   7       53.73       43.92     15.77 o 
  -7 -11   7       87.81       81.42     15.46 o 
  -6 -11   7       82.45       77.38     14.49 o 
  -5 -11   7      453.57      484.71     20.25 o 
  -4 -11   7      105.76      115.96     16.92 o 
  -3 -11   7      428.18      415.51     20.78 o 
  -2 -11   7      828.64      882.26     32.80 o 
  -1 -11   7       50.69       54.99      8.67 o 
   0 -11   7       10.95       16.70      3.57 o 
   1 -11   7      204.09      186.99     17.24 o 
   2 -11   7      216.32      216.15      8.50 o 
   3 -11   7        9.63        6.34      3.58 o 
   4 -11   7      273.60      231.10     48.61 o 
   5 -11   7      160.98      133.50     25.36 o 
   6 -11   7       63.34       55.55     17.57 o 
  -8 -10   7       57.98       45.90     12.87 o 
  -7 -10   7      153.80      140.03     26.82 o 
  -6 -10   7      222.70      233.07     14.23 o 
  -5 -10   7       24.71       22.50      4.59 o 
  -4 -10   7       18.24       23.35      4.68 o 
  -3 -10   7      220.93      214.59     28.17 o 
  -2 -10   7      416.18      376.90      8.56 o 
  -1 -10   7      135.35      141.39     11.86 o 
   0 -10   7      170.53      164.48     10.00 o 
   1 -10   7      119.12      160.30     21.03 o 
   2 -10   7       68.39       57.87      9.17 o 
   3 -10   7       64.32       55.84      9.91 o 
   4 -10   7      612.18      589.49     15.68 o 
   5 -10   7       42.45       51.82     13.07 o 
   6 -10   7      271.74      237.26     50.40 o 
  -8  -9   7      141.78      118.84     24.61 o 
  -7  -9   7       94.38       86.30     13.19 o 
  -6  -9   7       92.07       84.50     13.82 o 
  -5  -9   7       48.03       41.65      7.59 o 
  -4  -9   7      127.54      128.45     26.75 o 
  -3  -9   7      236.28      225.32     31.09 o 
  -2  -9   7      747.92      796.29     13.97 o 
  -1  -9   7        0.35        4.39      2.25 o 
   0  -9   7      303.27      284.97     21.61 o 
   1  -9   7      201.70      210.12     28.75 o 
   2  -9   7      101.98       96.09      6.11 o 
   3  -9   7      452.30      482.77     13.78 o 
   4  -9   7      214.93      213.38     14.25 o 
   5  -9   7      679.97      725.16     20.09 o 
   6  -9   7       40.72       45.37     10.89 o 
   7  -9   7      233.78      243.81     61.08 o 
  -8  -8   7      148.71      126.46     25.90 o 
  -7  -8   7       59.45       60.66     12.73 o 
  -6  -8   7      199.15      197.47     34.61 o 
  -5  -8   7      397.37      403.93     18.96 o 
  -4  -8   7      338.84      314.83     14.45 o 
  -3  -8   7      379.15      404.56      8.96 o 
  -2  -8   7        2.37        4.73      1.90 o 
  -1  -8   7      439.67      468.48     13.60 o 
   0  -8   7       70.67       79.07     11.86 o 
   1  -8   7      396.65      423.09     21.69 o 
   2  -8   7      315.89      325.01      9.75 o 
   3  -8   7      127.48      117.26      7.10 o 
   4  -8   7      315.25      314.81     10.39 o 
   5  -8   7        5.50       13.66      3.57 o 
   6  -8   7      253.92      292.57     46.11 o 
   7  -8   7        0.16        5.96      5.37 o 
  -8  -7   7      630.00      630.90     19.20 o 
  -7  -7   7      315.77      299.21     44.65 o 
  -6  -7   7       89.09       85.00     15.73 o 
  -5  -7   7      164.69      148.88      9.38 o 
  -4  -7   7      121.42      158.51     26.31 o 
  -3  -7   7      106.20      120.34      5.71 o 
  -2  -7   7      396.62      403.93     12.74 o 
  -1  -7   7      345.24      358.62     17.80 o 
   0  -7   7       76.44       90.90     16.78 o 
   1  -7   7      276.67      268.46     21.73 o 
   2  -7   7      179.86      172.51      6.25 o 
   3  -7   7      849.92      874.45     25.49 o 
   4  -7   7      163.69      167.73      8.77 o 
   5  -7   7      616.86      632.56     17.37 o 
   6  -7   7       31.63       33.06      8.31 o 
   7  -7   7      142.05      102.78     31.42 o 
  -9  -6   7       44.94       33.36      8.85 o 
  -8  -6   7      291.83      289.82     16.57 o 
  -7  -6   7      125.89      136.83     23.46 o 
  -6  -6   7        4.64        5.18      3.03 o 
  -5  -6   7      498.65      502.31     17.07 o 
  -4  -6   7      652.92      614.07     16.36 o 
  -3  -6   7      568.06      579.24     15.75 o 
  -2  -6   7      221.36      220.90      6.05 o 
  -1  -6   7      223.61      244.07     10.68 o 
   0  -6   7      296.64      297.25     24.79 o 
   1  -6   7      913.72      936.74     26.53 o 
   2  -6   7      761.73      727.37     19.81 o 
   3  -6   7      388.94      399.73     16.20 o 
   4  -6   7       38.62       46.24      9.71 o 
   5  -6   7       27.63       36.28      6.00 o 
   6  -6   7      102.91      106.37     14.80 o 
   7  -6   7       21.80       19.11      7.82 o 
  -9  -5   7      170.16      131.91     21.54 o 
  -8  -5   7      395.31      416.89     19.57 o 
  -7  -5   7      783.76      792.03     17.83 o 
  -6  -5   7       98.62      101.28     16.47 o 
  -5  -5   7       50.64       45.25      7.66 o 
  -4  -5   7      345.93      359.06     10.58 o 
  -3  -5   7      420.02      387.30     11.92 o 
  -2  -5   7        6.56        4.83      1.35 o 
  -1  -5   7      636.00      674.93     20.63 o 
   0  -5   7       87.15      102.61     15.48 o 
   1  -5   7      786.51      800.85     20.84 o 
   2  -5   7      310.40      297.78     20.30 o 
   3  -5   7       83.16       81.40      5.45 o 
   4  -5   7       72.97       77.16      5.18 o 
   5  -5   7       69.63       56.47     10.59 o 
   6  -5   7      183.16      183.30     10.00 o 
   7  -5   7       56.97       45.32     12.30 o 
  -9  -4   7       27.37       25.12     14.91 o 
  -8  -4   7      169.56      151.15     26.02 o 
  -7  -4   7      399.91      389.97     15.60 o 
  -6  -4   7       59.53       56.03     10.10 o 
  -5  -4   7      652.00      646.46     17.11 o 
  -4  -4   7      161.95      148.21      5.34 o 
  -3  -4   7      357.63      350.08      6.87 o 
  -2  -4   7       74.36       82.90     11.45 o 
  -1  -4   7       11.88       15.92      3.66 o 
   0  -4   7      939.79      918.85     26.30 o 
   1  -4   7      688.30      691.11     22.72 o 
   2  -4   7      392.61      394.97     15.24 o 
   3  -4   7       57.79       56.35      7.46 o 
   4  -4   7       39.23       44.36      7.09 o 
   5  -4   7        6.33        9.67      2.91 o 
   6  -4   7       35.22       31.74      6.99 o 
   7  -4   7       28.07       21.90      9.35 o 
   8  -4   7      185.67      144.98     32.30 o 
  -9  -3   7       30.14       27.00      5.03 o 
  -8  -3   7      246.02      234.47     22.21 o 
  -7  -3   7      433.71      407.54     23.20 o 
  -6  -3   7      256.69      247.25     36.55 o 
  -5  -3   7      424.57      439.40     28.93 o 
  -4  -3   7      403.95      406.08      9.15 o 
  -3  -3   7      491.98      498.78     18.50 o 
  -2  -3   7      210.86      218.91      5.05 o 
  -1  -3   7      552.63      545.80     18.02 o 
   0  -3   7      711.33      731.12     22.97 o 
   1  -3   7      813.67      755.68     33.24 o 
   2  -3   7     1297.77     1325.47     21.90 o 
   3  -3   7      429.61      421.64     12.79 o 
   4  -3   7       63.21       76.75     10.64 o 
   5  -3   7      428.11      450.72     16.22 o 
   6  -3   7      266.08      267.65     15.65 o 
   7  -3   7      338.39      314.99     55.62 o 
   8  -3   7        6.11       16.01     10.46 o 
  -9  -2   7       41.02       34.80     10.63 o 
  -8  -2   7        8.27       15.36      4.66 o 
  -7  -2   7      122.63      135.08     32.40 o 
  -6  -2   7      163.45      165.94      9.15 o 
  -5  -2   7      193.83      206.89      5.82 o 
  -4  -2   7        6.20        7.04      1.83 o 
  -3  -2   7      401.64      402.84     21.18 o 
  -2  -2   7       83.92       76.93      6.23 o 
  -1  -2   7      370.11      386.67     12.58 o 
   0  -2   7      497.31      457.59     14.01 o 
   1  -2   7      798.76      817.74     24.11 o 
   2  -2   7      811.26      788.16     15.29 o 
   3  -2   7      102.94      119.15      5.54 o 
   4  -2   7      369.85      382.86     13.27 o 
   5  -2   7       66.10       57.85      9.07 o 
   6  -2   7      684.60      661.24     17.72 o 
   7  -2   7        9.50       10.31      4.95 o 
   8  -2   7      178.92      175.07     29.39 o 
  -9  -1   7       60.24       53.39     12.41 o 
  -8  -1   7      267.76      285.14     28.26 o 
  -7  -1   7       50.77       65.99     10.64 o 
  -6  -1   7       61.88       62.84     14.15 o 
  -5  -1   7     1123.48     1141.54     27.80 o 
  -4  -1   7       47.22       43.39      5.25 o 
  -3  -1   7      806.18      795.85     18.23 o 
  -2  -1   7      415.62      383.93     14.69 o 
  -1  -1   7       46.64       54.73      7.96 o 
   0  -1   7      381.84      413.82     13.05 o 
   1  -1   7      277.58      275.12      9.97 o 
   2  -1   7      639.32      689.00     62.75 o 
   3  -1   7      159.30      153.18      5.66 o 
   4  -1   7      552.52      624.16     12.96 o 
   5  -1   7       88.16       90.84     13.73 o 
   6  -1   7      108.92      134.55     18.64 o 
   7  -1   7      117.96       94.86     24.35 o 
   8  -1   7       90.76       63.59     29.79 o 
  -9   0   7        9.26        6.72      3.61 o 
  -8   0   7        1.04        5.14      2.54 o 
  -7   0   7        9.12        4.43      3.38 o 
  -6   0   7     1079.40     1097.09     14.64 o 
  -5   0   7       16.47       19.45      3.79 o 
  -4   0   7     1651.48     1669.15     26.66 o 
  -3   0   7       20.80       22.56      3.40 o 
  -2   0   7      433.38      427.96     27.69 o 
  -1   0   7       11.02       10.22      2.12 o 
   0   0   7      706.00      761.62     19.75 o 
   1   0   7     1835.11     1889.15     49.13 o 
   2   0   7     1311.23     1259.58     22.45 o 
   3   0   7        3.67        2.08      1.32 o 
   4   0   7      110.74      136.32     10.55 o 
   5   0   7       18.18       15.38      3.11 o 
   6   0   7      154.66      152.70     19.68 o 
   7   0   7       14.85       11.88      4.53 o 
   8   0   7       91.05       54.37     28.43 o 
  -9   1   7       58.39       50.03     15.10 o 
  -8   1   7      268.69      242.40     14.29 o 
  -7   1   7       50.90       46.89      7.90 o 
  -6   1   7       64.07       52.43      8.88 o 
  -5   1   7     1139.95     1158.83     33.17 o 
  -4   1   7       45.92       39.95      6.42 o 
  -3   1   7      786.14      754.63     14.35 o 
  -2   1   7      415.97      389.50     12.42 o 
  -1   1   7       44.79       57.89     10.37 o 
   0   1   7      373.85      376.21     13.42 o 
   1   1   7      280.84      282.48      9.43 o 
   2   1   7      640.28      639.03     12.40 o 
   3   1   7      147.89      138.70     11.03 o 
   4   1   7      552.33      605.10     16.39 o 
   5   1   7       89.02       86.57     12.78 o 
   6   1   7      106.57      113.05     24.78 o 
   7   1   7      117.06       89.33     19.81 o 
   8   1   7       92.57       66.02     32.72 o 
  -9   2   7       39.50       39.98     12.30 o 
  -8   2   7        8.31        9.00      3.31 o 
  -7   2   7      121.37      120.66      8.17 o 
  -6   2   7      162.94      158.01     12.23 o 
  -5   2   7      193.50      193.70      6.23 o 
  -4   2   7        7.36       10.27      2.95 o 
  -2   2   7       89.56       87.28      5.70 o 
  -1   2   7      370.32      378.20     15.84 o 
   0   2   7      500.37      460.04     13.77 o 
   1   2   7      799.52      804.90     27.39 o 
   2   2   7      796.51      785.53     14.02 o 
   3   2   7       99.21      109.16      6.18 o 
   4   2   7      373.96      396.11     12.44 o 
   5   2   7       65.54       60.60     10.65 o 
   6   2   7      690.56      703.72     34.67 o 
   7   2   7        9.65        5.99      3.30 o 
   8   2   7      176.25      190.01     15.29 o 
  -9   3   7       31.12       31.90     10.26 o 
  -8   3   7      245.60      209.75     49.47 o 
  -7   3   7      430.76      424.41     12.09 o 
  -6   3   7      258.17      262.05     12.61 o 
  -5   3   7      422.48      436.92     11.35 o 
  -4   3   7      397.19      389.95      8.48 o 
  -3   3   7      490.85      521.54     19.23 o 
  -2   3   7      213.90      222.93      3.33 o 
  -1   3   7      553.50      542.44     10.47 o 
   0   3   7      699.97      674.92     15.88 o 
   1   3   7      810.01      738.64     21.87 o 
   2   3   7     1295.60     1338.02     21.91 o 
   3   3   7      420.76      422.15     15.97 o 
   4   3   7       60.75       69.52      4.87 o 
   5   3   7      422.66      415.02     17.14 o 
   6   3   7      259.48      269.16      9.76 o 
   7   3   7      339.24      353.07     27.80 o 
   8   3   7        6.71       13.67      8.72 o 
  -9   4   7       27.90       20.78      8.76 o 
  -8   4   7      164.99      162.19     47.11 o 
  -7   4   7      403.40      409.21     18.58 o 
  -6   4   7       60.17       53.58      9.78 o 
  -5   4   7      650.70      666.57     12.58 o 
  -4   4   7      168.29      154.33      8.45 o 
  -3   4   7      362.03      338.78      6.40 o 
  -2   4   7       77.83       81.30      4.89 o 
  -1   4   7       12.40       15.25      2.35 o 
   0   4   7      935.48      890.22     16.72 o 
   1   4   7      675.24      655.71     12.94 o 
   2   4   7      388.98      378.38      9.31 o 
   3   4   7       53.10       53.35      8.30 o 
   4   4   7       42.62       40.62      8.18 o 
   5   4   7        6.67        5.91      3.10 o 
   6   4   7       33.91       31.17      8.33 o 
   7   4   7       28.11       18.02      7.00 o 
   8   4   7      182.73      105.25     53.01 o 
  -9   5   7      169.44      123.88     32.56 o 
  -8   5   7      392.48      427.68     13.73 o 
  -7   5   7      776.42      818.08     21.12 o 
  -6   5   7      100.93       90.36     14.65 o 
  -5   5   7       55.08       51.43      7.29 o 
  -4   5   7      349.90      344.51      9.88 o 
  -3   5   7      417.09      389.08      7.29 o 
  -2   5   7        6.13        5.76      2.05 o 
  -1   5   7      647.08      649.93     11.08 o 
   0   5   7       88.74       81.50      4.34 o 
   1   5   7      777.24      730.87     16.25 o 
   2   5   7      311.58      296.97      9.13 o 
   3   5   7       83.57       90.32      5.75 o 
   4   5   7       76.53       87.06      6.04 o 
   5   5   7       72.09       68.54     19.50 o 
   6   5   7      184.82      190.86     10.26 o 
   7   5   7       55.80       43.19     13.52 o 
  -9   6   7       45.22       33.15     11.94 o 
  -8   6   7      286.80      292.91     18.86 o 
  -7   6   7      131.27      115.61     19.12 o 
  -6   6   7        3.76        5.22      2.16 o 
  -5   6   7      496.39      512.83     10.03 o 
  -4   6   7      642.13      640.84     12.87 o 
  -3   6   7      559.95      557.73     15.19 o 
  -2   6   7      212.40      220.01     20.91 o 
  -1   6   7      211.56      202.67      5.76 o 
   0   6   7      300.73      299.85      4.11 o 
   1   6   7      909.17      886.69     13.13 o 
   2   6   7      768.46      754.72     19.34 o 
   3   6   7      391.77      396.38     11.01 o 
   4   6   7       38.39       46.23      7.80 o 
   5   6   7       28.12       24.83      4.37 o 
   6   6   7      109.09      116.61      8.06 o 
   7   6   7       23.56       22.17      5.28 o 
  -8   7   7      636.83      616.58     15.21 o 
  -7   7   7      313.09      327.62     14.84 o 
  -6   7   7       88.75       83.23     10.28 o 
  -5   7   7      172.38      161.66     16.13 o 
  -4   7   7      126.12      144.97     15.76 o 
  -3   7   7      110.46      114.15      7.05 o 
  -2   7   7      384.11      397.58     12.75 o 
  -1   7   7      342.12      348.17      6.84 o 
   0   7   7       80.70       88.61      3.03 o 
   1   7   7      280.38      268.81      4.69 o 
   2   7   7      183.03      180.79      5.69 o 
   3   7   7      838.76      872.76     14.78 o 
   4   7   7      165.90      152.51      7.93 o 
   5   7   7      617.41      672.93     44.10 o 
   6   7   7       31.17       32.77      9.50 o 
   7   7   7      143.62      118.09     19.66 o 
  -8   8   7      146.82      113.92     21.08 o 
  -7   8   7       62.56       55.45     10.73 o 
  -6   8   7      198.96      182.77     11.23 o 
  -5   8   7      400.17      414.12     12.73 o 
  -4   8   7      346.74      348.86      9.46 o 
  -3   8   7      377.33      414.63     11.57 o 
  -2   8   7        2.55        1.65      1.91 o 
  -1   8   7      444.20      478.87     13.36 o 
   0   8   7       69.84       55.40      4.79 o 
   1   8   7      400.06      401.08     12.08 o 
   2   8   7      323.00      304.26      8.95 o 
   3   8   7      124.91      114.11      6.79 o 
   4   8   7      309.16      329.60     10.10 o 
   5   8   7        5.56        6.93      4.20 o 
   6   8   7      257.67      287.57     13.24 o 
   7   8   7        0.27        2.37      2.71 o 
  -8   9   7      142.57      149.68     17.13 o 
  -7   9   7       95.23       68.85     14.73 o 
  -6   9   7       91.31       70.71     12.34 o 
  -5   9   7       49.30       40.91      6.42 o 
  -4   9   7      125.94      119.49      7.92 o 
  -3   9   7      230.28      225.63      7.81 o 
  -2   9   7      739.95      771.07     20.93 o 
  -1   9   7        0.60        0.93      1.73 o 
   0   9   7      317.10      309.91      6.12 o 
   1   9   7      208.41      196.21      7.05 o 
   2   9   7      101.03       90.84      8.07 o 
   3   9   7      453.08      472.98     16.54 o 
   4   9   7      209.54      228.53     20.81 o 
   5   9   7      689.54      749.26     16.55 o 
   6   9   7       37.61       35.05      6.45 o 
   7   9   7      238.52      212.46     21.08 o 
  -8  10   7       57.45       35.16      9.72 o 
  -7  10   7      153.34      168.49     14.35 o 
  -6  10   7      225.22      229.66     15.22 o 
  -5  10   7       26.90       26.06      5.38 o 
  -4  10   7       16.56       17.14      3.28 o 
  -3  10   7      219.79      246.86      9.84 o 
  -2  10   7      414.53      405.53     16.04 o 
  -1  10   7      137.64      136.81      6.39 o 
   0  10   7      176.33      182.17      5.17 o 
   1  10   7      123.29      135.63      5.35 o 
   2  10   7       70.90       70.35     11.82 o 
   3  10   7       63.43       59.92     12.85 o 
   4  10   7      608.70      615.76     16.93 o 
   5  10   7       42.08       41.61      9.61 o 
   6  10   7      273.28      279.80     13.45 o 
  -7  11   7       86.99       62.01     17.86 o 
  -6  11   7       82.85       62.01     14.67 o 
  -5  11   7      456.54      467.87     11.05 o 
  -4  11   7      108.63      105.90     16.18 o 
  -3  11   7      430.87      404.64     13.35 o 
  -2  11   7      848.48      822.56     15.91 o 
  -1  11   7       49.04       53.87      8.27 o 
   0  11   7        9.78        8.97      2.47 o 
   1  11   7      201.43      192.31      8.37 o 
   2  11   7      213.52      230.31     10.50 o 
   3  11   7        7.61        9.17      3.59 o 
   4  11   7      273.12      283.94     10.43 o 
   5  11   7      162.33      185.66      9.06 o 
   6  11   7       62.04       53.64     10.94 o 
  -7  12   7       68.53       57.38     13.95 o 
  -6  12   7      154.52      156.40     13.53 o 
  -5  12   7       80.39       67.91     14.09 o 
  -4  12   7       26.70       26.67      7.20 o 
  -3  12   7       94.23       88.98      6.39 o 
  -2  12   7      208.81      191.80      8.95 o 
  -1  12   7       76.89       65.42      7.20 o 
   0  12   7      468.66      472.19      7.61 o 
   1  12   7       40.06       34.78      7.26 o 
   2  12   7       50.64       47.68      9.73 o 
   3  12   7       86.39       81.98     16.07 o 
   4  12   7       16.96       11.24      3.69 o 
   5  12   7       53.77       53.15     10.43 o 
  -6  13   7      531.98      536.57     12.89 o 
  -5  13   7      286.32      287.88     17.94 o 
  -4  13   7      135.43      115.12     14.74 o 
  -3  13   7       82.41       85.75      6.50 o 
  -2  13   7       42.89       42.13      7.15 o 
  -1  13   7      358.27      352.94      8.96 o 
   0  13   7       39.39       36.35      5.22 o 
   1  13   7      372.66      381.86     18.28 o 
   2  13   7      335.48      364.45     16.45 o 
   3  13   7        6.39       11.16      2.90 o 
   4  13   7      163.06      178.02     20.78 o 
   5  13   7      130.37      125.08      9.57 o 
  -6  14   7       52.57       35.22     15.26 o 
  -5  14   7      179.97      197.59     21.18 o 
  -4  14   7       38.19       29.02      7.35 o 
  -3  14   7       31.70       31.63      7.50 o 
  -2  14   7       36.57       37.21      7.57 o 
  -1  14   7       76.00       61.99      9.86 o 
   0  14   7      374.05      394.39     10.77 o 
   1  14   7      354.34      363.46      9.70 o 
   2  14   7      362.96      392.10     18.70 o 
   3  14   7       59.11       53.97     13.51 o 
   4  14   7       66.66       60.06     10.54 o 
  -5  15   7       73.21       58.47     19.20 o 
  -4  15   7       28.28       17.11      8.94 o 
  -3  15   7       20.04       19.76      8.02 o 
  -2  15   7       91.47      109.03     27.60 o 
  -1  15   7      255.90      250.94     12.62 o 
   0  15   7       93.38       80.80     12.86 o 
   1  15   7      184.21      180.51     11.15 o 
   2  15   7      178.66      173.41     11.93 o 
   3  15   7       71.83       54.96     14.49 o 
   4  15   7       71.93       56.98     11.70 o 
  -4  16   7      157.58      168.12     14.74 o 
  -3  16   7       22.28       23.40      8.15 o 
  -2  16   7      203.07      178.13     29.40 o 
  -1  16   7      106.80      108.36     19.17 o 
   0  16   7      124.85      116.36     20.09 o 
   1  16   7      207.17      210.18      8.32 o 
   2  16   7      194.96      198.94     11.93 o 
   3  16   7       98.71       72.41     19.41 o 
  -3  17   7       62.70       57.18     18.68 o 
  -2  17   7       25.49       17.77      7.00 o 
  -1  17   7      163.51      159.96     34.27 o 
   0  17   7      170.19      199.97     39.67 o 
   1  17   7       20.82       12.86      8.10 o 
   2  17   7       78.27       55.96     12.47 o 
  -2 -16   8      142.59      102.24     34.82 o 
  -1 -16   8      403.80      378.66     22.79 o 
   0 -16   8       29.55       18.78     10.47 o 
   1 -16   8       98.52       98.01     46.93 o 
  -4 -15   8      282.61      296.49     17.35 o 
  -3 -15   8      135.41      113.92     28.46 o 
  -2 -15   8       31.46       28.53      7.68 o 
  -1 -15   8       38.18       37.18     12.28 o 
   0 -15   8        4.95        5.48      6.25 o 
   1 -15   8       15.16        2.73      4.56 o 
   2 -15   8       16.40       21.12      9.07 o 
  -5 -14   8       49.32       42.47     14.19 o 
  -4 -14   8      106.89       91.04     19.19 o 
  -3 -14   8       97.43       70.52     15.11 o 
  -2 -14   8      164.65      165.12     11.59 o 
   0 -14   8       73.04       79.10     24.67 o 
   1 -14   8       13.53       14.41      6.45 o 
   2 -14   8       36.94       22.13     18.94 o 
   3 -14   8      392.12      382.23     23.92 o 
  -5 -13   8       31.36       27.80     10.35 o 
  -4 -13   8       31.88       26.78     12.81 o 
  -3 -13   8      189.07      186.58     21.30 o 
  -2 -13   8       66.73       78.81     20.26 o 
  -1 -13   8       66.87       70.33     17.41 o 
   0 -13   8       55.48       69.95     15.27 o 
   1 -13   8      307.74      293.39     68.79 o 
   2 -13   8      142.44      118.02     28.37 o 
   3 -13   8        8.43        5.22      4.87 o 
   4 -13   8       97.24       79.35     30.39 o 
  -6 -12   8       58.50       40.64     11.02 o 
  -5 -12   8       89.81       76.69     18.96 o 
  -4 -12   8      299.16      304.43     24.66 o 
  -3 -12   8      576.69      586.93     31.56 o 
  -2 -12   8        7.59        8.59      4.24 o 
  -1 -12   8       63.87       58.23     17.84 o 
   0 -12   8       12.19       17.25      8.11 o 
   1 -12   8       29.70       27.44      8.30 o 
   2 -12   8       27.84       27.36      6.56 o 
   3 -12   8      365.50      399.10     18.06 o 
   4 -12   8       73.12       65.15     20.70 o 
  -6 -11   8      563.35      577.93     17.65 o 
  -5 -11   8      103.94      106.28     21.83 o 
  -4 -11   8       98.43       72.31     13.11 o 
  -3 -11   8       25.35       26.34      6.85 o 
  -2 -11   8      100.71       96.12     16.55 o 
  -1 -11   8       32.04       34.67      7.36 o 
   0 -11   8      534.86      580.27     30.14 o 
   1 -11   8      233.92      252.25     25.66 o 
   2 -11   8      111.34      108.74     30.66 o 
   3 -11   8      105.60      111.37     26.76 o 
   4 -11   8       26.42       32.24     12.15 o 
   5 -11   8       70.08       53.26     14.95 o 
  -7 -10   8       48.71       43.65     13.91 o 
  -6 -10   8      119.82      104.60     21.94 o 
  -5 -10   8      312.19      300.14     40.15 o 
  -4 -10   8      127.33      101.96     30.97 o 
  -3 -10   8      382.43      332.80     17.36 o 
  -2 -10   8       31.84       26.05      5.19 o 
  -1 -10   8       50.50       55.55     12.06 o 
   0 -10   8      327.08      311.81     13.94 o 
   1 -10   8       96.49      115.71     16.69 o 
   2 -10   8      184.86      172.01     30.40 o 
   3 -10   8      158.88      193.71     20.12 o 
   4 -10   8       73.09       56.70     16.35 o 
   5 -10   8        8.56        7.46      2.85 o 
  -7  -9   8       30.43       30.76      8.13 o 
  -6  -9   8      232.61      236.80     16.53 o 
  -5  -9   8      117.76      114.44     24.65 o 
  -4  -9   8       57.14       64.66     13.37 o 
  -3  -9   8       53.12       44.48      7.86 o 
  -2  -9   8      367.74      366.00     10.56 o 
  -1  -9   8      159.64      141.81     22.34 o 
   0  -9   8       41.87       50.97      8.88 o 
   1  -9   8      406.80      462.93     22.87 o 
   2  -9   8       60.15       67.65     13.20 o 
   3  -9   8      135.83      147.68     30.05 o 
   4  -9   8       22.61       21.79      4.81 o 
   5  -9   8        8.18        9.91      4.39 o 
   6  -9   8      336.70      327.33     20.15 o 
  -7  -8   8      136.92      112.81     29.33 o 
  -6  -8   8       13.35       16.75      4.47 o 
  -5  -8   8      154.28      161.79     10.54 o 
  -4  -8   8       63.42       47.65     10.02 o 
  -3  -8   8       70.85       64.02     13.11 o 
  -2  -8   8      926.94      926.22     14.66 o 
  -1  -8   8      269.75      254.67     12.95 o 
   0  -8   8      339.63      337.07     16.82 o 
   1  -8   8       39.57       46.35      9.23 o 
   2  -8   8      290.99      262.82     34.92 o 
   3  -8   8       63.45       64.08     12.53 o 
   4  -8   8       54.74       58.57     11.76 o 
   5  -8   8       49.77       49.43      9.06 o 
   6  -8   8       64.15       53.15     11.73 o 
  -8  -7   8       19.88       21.99      5.85 o 
  -7  -7   8        3.21        8.97      4.75 o 
  -6  -7   8      128.80      120.33     20.23 o 
  -5  -7   8      204.59      227.79     14.10 o 
  -4  -7   8      230.17      216.43     15.52 o 
  -3  -7   8       51.38       53.48     11.30 o 
  -2  -7   8      148.86      143.75      5.75 o 
  -1  -7   8      106.25      103.08     19.10 o 
   0  -7   8      260.79      255.35     12.42 o 
   1  -7   8      170.44      218.54     28.83 o 
   2  -7   8      210.86      206.88     34.45 o 
   3  -7   8       89.98       92.17     12.84 o 
   4  -7   8      308.27      312.39     46.07 o 
   5  -7   8      119.38       90.52     18.19 o 
   6  -7   8      272.10      285.81     48.68 o 
  -8  -6   8      365.45      347.33     19.49 o 
  -7  -6   8      303.67      283.70     14.25 o 
  -6  -6   8      224.62      229.80     12.03 o 
  -5  -6   8      316.90      318.43     13.12 o 
  -4  -6   8      245.09      225.72     10.63 o 
  -3  -6   8       80.74       81.65     10.52 o 
  -2  -6   8      997.90      981.76     19.06 o 
  -1  -6   8     1444.92     1394.82     22.67 o 
   0  -6   8      376.03      385.56     14.41 o 
   1  -6   8      240.87      266.57     13.40 o 
   2  -6   8      332.79      332.02     15.84 o 
   3  -6   8      217.73      195.65     31.34 o 
   4  -6   8       52.98       56.92     11.78 o 
   5  -6   8      193.85      184.63     13.48 o 
   6  -6   8       66.18       59.23     14.68 o 
  -8  -5   8      223.98      227.81     14.82 o 
  -7  -5   8        4.75        3.46      2.26 o 
  -6  -5   8       57.59       68.31     12.00 o 
  -5  -5   8      450.68      460.69     37.27 o 
  -4  -5   8      550.75      586.09     13.75 o 
  -3  -5   8      117.96      117.34      5.36 o 
  -2  -5   8      369.69      378.34      8.80 o 
  -1  -5   8       61.10       82.94     16.07 o 
   0  -5   8        5.67        7.35      4.15 o 
   1  -5   8       51.96       55.39     10.65 o 
   2  -5   8      422.56      442.13     18.16 o 
   3  -5   8       58.41       54.47      9.36 o 
   4  -5   8      268.77      271.15     11.70 o 
   5  -5   8      166.45      175.78     26.72 o 
   6  -5   8      212.93      210.26     37.43 o 
   7  -5   8      265.34      214.52     70.45 o 
  -8  -4   8      136.38      108.57     17.14 o 
  -7  -4   8      370.65      385.02     21.30 o 
  -6  -4   8      207.38      205.93     13.67 o 
  -5  -4   8      280.76      287.05     20.30 o 
  -4  -4   8      131.16      133.38      5.18 o 
  -3  -4   8       41.81       46.53      6.88 o 
  -2  -4   8      557.60      564.95     19.63 o 
  -1  -4   8      390.84      407.93     15.67 o 
   0  -4   8      281.80      327.55     13.58 o 
   1  -4   8      203.46      238.12     28.39 o 
   2  -4   8      245.52      233.65     24.06 o 
   3  -4   8      311.34      278.95     35.42 o 
   4  -4   8      206.15      214.63     37.22 o 
   5  -4   8      120.81      120.44     18.08 o 
   6  -4   8       95.45      106.56     18.46 o 
   7  -4   8      127.58      108.20     36.46 o 
  -8  -3   8       34.77       32.24      6.62 o 
  -7  -3   8      240.37      244.00     10.47 o 
  -6  -3   8        1.07        3.81      2.17 o 
  -5  -3   8      380.77      362.55     16.04 o 
  -4  -3   8      236.08      230.02      7.03 o 
  -3  -3   8      499.67      502.70     16.03 o 
  -2  -3   8       16.28       45.27     16.23 o 
  -1  -3   8      641.37      616.11     21.20 o 
   0  -3   8       47.81       50.65      9.37 o 
   1  -3   8      272.65      269.24     13.70 o 
   2  -3   8      655.83      681.99     17.57 o 
   3  -3   8      500.91      490.29     14.13 o 
   4  -3   8      483.06      470.77     38.02 o 
   5  -3   8       90.76      102.29     19.47 o 
   6  -3   8      340.17      350.77     20.34 o 
   7  -3   8      375.80      345.36     21.30 o 
  -8  -2   8       99.65       79.26     26.09 o 
  -7  -2   8      108.14      110.20     16.09 o 
  -6  -2   8       81.73       52.67     12.12 o 
  -5  -2   8      119.95      122.26     19.92 o 
  -4  -2   8       97.03       89.88      4.11 o 
  -3  -2   8     1352.63     1345.02     41.92 o 
  -2  -2   8      520.37      530.57     24.03 o 
  -1  -2   8      145.27      179.66     22.43 o 
   0  -2   8       11.44       16.09      2.96 o 
   1  -2   8      148.86      159.00     10.38 o 
   2  -2   8      282.19      280.40     10.88 o 
   3  -2   8      113.32       95.98     17.43 o 
   4  -2   8      595.48      602.38     16.06 o 
   5  -2   8      250.24      234.19     43.02 o 
   6  -2   8      106.09      105.98     38.25 o 
   7  -2   8       64.94       45.84     17.88 o 
  -8  -1   8       14.69       20.13      8.16 o 
  -7  -1   8      416.86      397.66     20.62 o 
  -6  -1   8      149.13      121.96      8.17 o 
  -5  -1   8      235.02      237.70      6.76 o 
  -4  -1   8       70.92       76.96      7.14 o 
  -3  -1   8      151.04      150.31     16.41 o 
  -2  -1   8     1306.86     1296.40     58.91 o 
  -1  -1   8      136.83      164.64     24.78 o 
   0  -1   8      249.25      263.03     12.37 o 
   1  -1   8       48.34       48.22      7.02 o 
   2  -1   8       87.93       94.93     15.24 o 
   3  -1   8      187.90      188.36     23.38 o 
   4  -1   8      183.21      171.97     27.73 o 
   5  -1   8      199.17      184.83     31.27 o 
   6  -1   8      164.06      116.21     42.70 o 
   7  -1   8       36.09       26.24      8.28 o 
  -8   0   8      400.43      423.03     21.66 o 
  -7   0   8       70.28       57.15     12.62 o 
  -6   0   8      126.04      131.24      7.81 o 
  -5   0   8       25.37       17.01      3.16 o 
  -4   0   8      115.69      125.91     16.05 o 
  -3   0   8     2188.07     2330.67     52.48 o 
  -2   0   8      117.11      115.85     15.37 o 
  -1   0   8      590.34      569.41     15.94 o 
   0   0   8       99.39      112.85     12.73 o 
   1   0   8       21.87       32.13      5.82 o 
   2   0   8      278.16      276.20      9.65 o 
   3   0   8      202.92      195.03     10.64 o 
   4   0   8      340.02      352.77     24.28 o 
   5   0   8       16.91       18.76      5.91 o 
   6   0   8      157.78      145.06     49.10 o 
   7   0   8      139.60      120.86     47.51 o 
  -8   1   8       14.87       14.19      5.64 o 
  -7   1   8      411.04      412.80     21.20 o 
  -6   1   8      149.02      117.02     52.37 o 
  -5   1   8      233.85      254.00     10.40 o 
  -4   1   8       70.00       74.83     13.52 o 
  -3   1   8      150.07      160.68     19.92 o 
  -2   1   8     1287.16     1364.09     41.19 o 
  -1   1   8      128.22      137.31     13.91 o 
   0   1   8      267.04      264.97     13.23 o 
   1   1   8       51.65       50.90      7.42 o 
   2   1   8       89.26       83.64     13.06 o 
   3   1   8      186.48      183.90     10.09 o 
   4   1   8      183.65      166.73     26.39 o 
   5   1   8      195.66      219.38     37.59 o 
   6   1   8      166.04      168.18     41.29 o 
   7   1   8       35.15       33.07     11.85 o 
  -8   2   8       98.44      100.56     33.67 o 
  -7   2   8      104.91       96.49     24.81 o 
  -6   2   8       79.55       56.84     10.80 o 
  -5   2   8      121.13      121.42     12.11 o 
  -4   2   8      100.74       99.03     18.98 o 
  -3   2   8     1343.83     1400.67     67.27 o 
  -2   2   8      511.93      564.44     26.25 o 
  -1   2   8      148.38      143.73     16.38 o 
   0   2   8        8.92        8.22      4.28 o 
   1   2   8      145.23      146.45     24.57 o 
   2   2   8      294.78      291.90     17.98 o 
   3   2   8      118.83      109.09     16.47 o 
   4   2   8      601.34      546.56     22.53 o 
   5   2   8      251.85      214.54     58.70 o 
   6   2   8      105.66      105.99     36.12 o 
   7   2   8       65.45       35.66     12.43 o 
  -8   3   8       36.61       26.17      9.41 o 
  -7   3   8      240.66      225.25     52.52 o 
  -6   3   8        1.22        1.80      2.55 o 
  -5   3   8      382.24      373.24     17.39 o 
  -4   3   8      226.05      221.94     10.93 o 
  -3   3   8      499.40      487.57     14.25 o 
  -2   3   8       16.01        0.21      0.92 o 
  -1   3   8      632.78      604.00     20.86 o 
   0   3   8       43.41       60.76      9.54 o 
   1   3   8      267.91      270.73     15.60 o 
   2   3   8      650.81      666.49     16.42 o 
   3   3   8      506.88      515.35     12.82 o 
   4   3   8      489.79      466.79     21.25 o 
   5   3   8       92.02      112.45     28.35 o 
   6   3   8      336.04      329.06     36.56 o 
   7   3   8      375.28      357.06     21.04 o 
  -8   4   8      138.40      131.47     45.19 o 
  -7   4   8      381.23      413.19     21.33 o 
  -6   4   8      207.10      221.41     13.31 o 
  -5   4   8      276.40      295.97     15.17 o 
  -4   4   8      125.73      121.97     20.56 o 
  -3   4   8       42.94       42.93     10.45 o 
  -2   4   8      557.33      525.58     24.74 o 
  -1   4   8      387.17      383.66     32.47 o 
   0   4   8      272.10      297.73     31.33 o 
   1   4   8      203.85      196.48     12.04 o 
   2   4   8      243.44      225.91      8.61 o 
   3   4   8      314.04      309.35     24.04 o 
   4   4   8      204.16      218.46     57.84 o 
   5   4   8      115.40      119.56     39.82 o 
   6   4   8       94.37       99.60     38.97 o 
   7   4   8      126.63       82.28     36.90 o 
  -8   5   8      226.90      187.14     67.44 o 
  -7   5   8        5.11        8.77      4.23 o 
  -6   5   8       56.60       44.61      8.53 o 
  -5   5   8      461.21      451.70     13.26 o 
  -4   5   8      557.43      568.91     61.34 o 
  -3   5   8      117.11      123.23     21.35 o 
  -2   5   8      378.86      388.66     17.71 o 
  -1   5   8       65.40       74.04      6.36 o 
   0   5   8        5.04        5.96      1.67 o 
   1   5   8       52.13       46.55      7.83 o 
   2   5   8      426.29      433.44     11.26 o 
   3   5   8       59.65       51.43     12.52 o 
   4   5   8      266.66      251.78     48.30 o 
   5   5   8      169.83      172.17     47.81 o 
   6   5   8      212.70      215.77     15.82 o 
   7   5   8      264.53      280.47     18.64 o 
  -8   6   8      373.15      369.03     21.20 o 
  -7   6   8      310.99      302.75     18.18 o 
  -6   6   8      224.01      203.91     12.11 o 
  -5   6   8      306.92      320.04     14.32 o 
  -4   6   8      247.65      236.42     27.21 o 
  -3   6   8       82.93       88.79     13.92 o 
  -2   6   8      994.95      992.44     35.59 o 
  -1   6   8     1454.03     1410.86     15.64 o 
   0   6   8      371.83      371.10      7.68 o 
   1   6   8      238.86      226.38     16.05 o 
   2   6   8      325.11      302.72     15.11 o 
   3   6   8      216.89      203.59     35.65 o 
   4   6   8       52.88       51.44     11.10 o 
   5   6   8      192.22      178.85     51.77 o 
   6   6   8       65.55       53.61     15.84 o 
  -8   7   8       21.27        9.19      8.17 o 
  -7   7   8        3.70        5.55      3.53 o 
  -6   7   8      129.41      119.41     20.03 o 
  -5   7   8      196.02      190.15     11.80 o 
  -4   7   8      234.71      227.37     36.99 o 
  -3   7   8       51.50       72.89     14.60 o 
  -2   7   8      141.10      122.98     14.69 o 
  -1   7   8      112.65      106.93      6.56 o 
   0   7   8      261.99      241.61     10.29 o 
   1   7   8      172.86      180.78      7.30 o 
   2   7   8      214.94      213.23     15.86 o 
   3   7   8       90.65      103.75     18.63 o 
   4   7   8      304.44      286.20     59.58 o 
   5   7   8      117.92      122.35     34.01 o 
   6   7   8      268.03      279.64     43.34 o 
  -7   8   8      137.77      105.69     22.51 o 
  -6   8   8       13.88        8.82      5.35 o 
  -5   8   8      160.47      154.58     29.83 o 
  -4   8   8       63.11       56.29     13.06 o 
  -3   8   8       71.13       68.91     11.59 o 
  -2   8   8      935.64      932.18     20.19 o 
  -1   8   8      275.12      253.70      7.67 o 
   0   8   8      334.28      337.80      8.17 o 
   1   8   8       42.71       42.93      8.90 o 
   2   8   8      294.60      291.51     17.73 o 
   3   8   8       64.45       68.68     22.12 o 
   4   8   8       55.72       56.97     20.82 o 
   5   8   8       49.37       54.08     16.05 o 
   6   8   8       64.23       46.27     19.51 o 
  -7   9   8       33.68       30.74     10.14 o 
  -6   9   8      227.61      222.94     13.70 o 
  -5   9   8      114.70      102.61     19.44 o 
  -4   9   8       55.00       61.32     10.67 o 
  -3   9   8       52.76       52.19      9.35 o 
  -2   9   8      372.30      362.59     14.23 o 
  -1   9   8      153.25      146.51     16.84 o 
   0   9   8       41.48       40.25      5.49 o 
   1   9   8      396.30      406.00     10.73 o 
   2   9   8       62.11       69.87     13.24 o 
   3   9   8      137.73      158.33     27.88 o 
   4   9   8       23.00       19.89      8.43 o 
   5   9   8        8.38        9.57      8.03 o 
   6   9   8      336.51      373.59     21.06 o 
  -7  10   8       48.47       41.75     13.13 o 
  -6  10   8      117.70      112.18     27.05 o 
  -5  10   8      310.81      359.85     44.10 o 
  -4  10   8      126.07      108.30     21.41 o 
  -3  10   8      388.68      384.27     16.51 o 
  -2  10   8       34.50       39.64      6.78 o 
  -1  10   8       49.25       51.58      7.38 o 
   0  10   8      320.28      312.11      9.38 o 
   1  10   8       96.27       94.32     16.73 o 
   2  10   8      190.08      199.86     10.99 o 
   3  10   8      163.31      157.72     41.80 o 
   4  10   8       76.84       71.43     20.27 o 
   5  10   8        8.16        8.29      8.26 o 
  -6  11   8      561.55      584.42     18.81 o 
  -5  11   8       99.93       78.50     18.61 o 
  -4  11   8       97.40       79.68     16.94 o 
  -3  11   8       22.99       24.82      6.37 o 
  -2  11   8       99.19       91.57     15.02 o 
  -1  11   8       34.25       38.52      7.52 o 
   0  11   8      537.82      572.41     22.91 o 
   1  11   8      236.95      232.20     11.80 o 
   2  11   8      108.57       96.99     20.77 o 
   3  11   8      109.00      103.99     20.57 o 
   4  11   8       26.16       21.29     11.78 o 
   5  11   8       70.66       67.27     28.98 o 
  -6  12   8       59.22       51.83     14.39 o 
  -5  12   8       86.51       73.19     19.71 o 
  -4  12   8      301.54      285.08     21.35 o 
  -3  12   8      576.65      605.63     67.95 o 
  -2  12   8        6.31        4.08      2.40 o 
  -1  12   8       63.08       47.72      6.59 o 
   0  12   8       12.97       10.27      4.19 o 
   1  12   8       27.01       29.75      5.77 o 
   2  12   8       26.23       22.53      7.41 o 
   3  12   8      366.63      301.29     78.91 o 
   4  12   8       70.13       65.01     31.41 o 
  -5  13   8       29.73       29.41      7.44 o 
  -4  13   8       33.19       24.28      5.66 o 
  -3  13   8      185.71      204.21     13.63 o 
  -2  13   8       67.82       63.93     14.31 o 
  -1  13   8       64.78       48.43     11.36 o 
   0  13   8       55.63       46.30      9.40 o 
   1  13   8      319.22      339.04     15.63 o 
   2  13   8      143.63      137.28      8.91 o 
   3  13   8        7.94        7.05      5.29 o 
   4  13   8       94.73       84.98     34.05 o 
  -5  14   8       47.66       46.17     16.30 o 
  -4  14   8      108.36       85.84     22.63 o 
  -3  14   8       98.51       67.49     14.68 o 
  -2  14   8      164.94      152.65     11.40 o 
  -1  14   8       14.09       40.24     15.54 o 
   0  14   8       72.35       68.41     16.15 o 
   1  14   8       13.53       14.05      4.31 o 
   2  14   8       38.06       27.29      9.00 o 
   3  14   8      396.78      395.46     14.34 o 
  -4  15   8      285.55      314.64     15.45 o 
  -3  15   8      139.57      124.88     29.32 o 
  -2  15   8       31.49       38.68     10.19 o 
  -1  15   8       38.45       26.35      9.51 o 
   0  15   8        4.46        3.74      2.27 o 
   1  15   8       17.38       15.22      5.88 o 
   2  15   8       18.93       18.12      6.55 o 
  -2  16   8      141.64      118.17     27.99 o 
  -1  16   8      399.09      419.72     18.57 o 
   0  16   8       29.32       22.23      7.95 o 
   1  16   8       95.81       72.39     31.72 o 
  -3 -14   9       36.06       46.62     13.41 o 
  -2 -14   9       42.42       37.68     15.56 o 
  -1 -14   9      257.08      225.27     59.70 o 
   0 -14   9      302.92      271.73     19.85 o 
   1 -14   9      197.52      190.89     55.08 o 
  -4 -13   9       81.57       69.28     32.57 o 
  -3 -13   9      168.80      166.97     25.07 o 
  -2 -13   9      177.99      202.31     48.11 o 
  -1 -13   9        0.07        6.79      8.59 o 
   0 -13   9      267.21      290.25     19.96 o 
   1 -13   9      130.44      113.25     28.88 o 
   2 -13   9       25.37       24.20      8.11 o 
  -5 -12   9       22.59       22.89     12.38 o 
  -4 -12   9       84.16       77.36     24.45 o 
  -3 -12   9      177.06      160.71     51.76 o 
  -2 -12   9       49.85       52.60     12.53 o 
  -1 -12   9      656.41      655.69     28.70 o 
   0 -12   9      520.94      485.43     15.24 o 
   1 -12   9       26.31       27.99      9.30 o 
   2 -12   9       74.32       52.47     15.16 o 
   3 -12   9       50.40       36.99     15.70 o 
  -5 -11   9       14.15        9.11      5.49 o 
  -4 -11   9      214.49      201.97     67.12 o 
  -3 -11   9      258.05      221.64     46.40 o 
  -2 -11   9      211.40      219.34     55.45 o 
  -1 -11   9       66.60       67.82     26.33 o 
   0 -11   9      199.07      217.90     12.43 o 
   1 -11   9      105.29       84.38     20.26 o 
   2 -11   9       53.98       47.57     10.43 o 
   3 -11   9      599.46      611.27     19.70 o 
   4 -11   9      126.98       99.57     30.49 o 
  -6 -10   9      116.47       83.34     34.24 o 
  -5 -10   9       19.69       18.83      8.84 o 
  -4 -10   9       22.70       30.93      8.75 o 
  -3 -10   9      103.68       90.38     40.37 o 
  -2 -10   9       70.53       67.73     22.75 o 
  -1 -10   9      181.32      176.74     31.83 o 
   0 -10   9      134.82      138.37     15.80 o 
   1 -10   9       46.13       50.74     13.06 o 
   2 -10   9       51.64       51.94     13.86 o 
   3 -10   9      134.95      109.09     27.04 o 
   4 -10   9       34.34       21.55      7.75 o 
  -6  -9   9      122.72      108.70     38.99 o 
  -5  -9   9       72.18       65.31     13.07 o 
  -4  -9   9      136.90      130.73     19.03 o 
  -3  -9   9       87.61       92.04     21.41 o 
  -2  -9   9        7.20       14.34      8.28 o 
  -1  -9   9       52.35       46.91      8.48 o 
   0  -9   9       82.42       83.80     16.59 o 
   1  -9   9       32.45       38.32      8.93 o 
   2  -9   9       48.10       67.20     12.45 o 
   3  -9   9       77.34       74.70     14.13 o 
   4  -9   9      389.83      400.93     21.87 o 
  -6  -8   9       58.02       61.73     18.12 o 
  -5  -8   9      147.45      128.08     30.31 o 
  -4  -8   9       26.26       28.37      8.97 o 
  -3  -8   9      163.04      161.49     36.73 o 
  -2  -8   9      343.46      359.97     17.20 o 
  -1  -8   9       24.29       22.60      6.39 o 
   0  -8   9       45.39       54.23      7.51 o 
   1  -8   9       94.05       92.94     12.91 o 
   2  -8   9       50.96       58.07     13.74 o 
   3  -8   9       69.27       76.12     13.65 o 
   4  -8   9       23.95       16.77      4.48 o 
   5  -8   9       37.38       25.35     12.32 o 
  -7  -7   9      129.32       97.48     35.85 o 
  -6  -7   9      239.74      220.18     59.92 o 
  -5  -7   9      209.73      192.59     41.81 o 
  -4  -7   9       52.99       48.81     13.58 o 
  -3  -7   9      126.40      111.66     27.08 o 
  -2  -7   9      239.66      252.07     11.53 o 
  -1  -7   9      134.49      146.11     26.11 o 
   0  -7   9      176.99      169.99     11.31 o 
   1  -7   9      210.81      173.48     26.40 o 
   2  -7   9      302.02      306.19     14.98 o 
   3  -7   9       77.75       65.79     13.94 o 
   4  -7   9      193.31      188.51     37.45 o 
   5  -7   9       80.99       57.48     15.72 o 
  -7  -6   9       57.15       50.22     15.60 o 
  -6  -6   9       57.03       37.59     19.36 o 
  -5  -6   9      267.40      276.43     64.13 o 
  -4  -6   9      263.91      284.90     46.70 o 
  -3  -6   9      429.66      413.83     20.01 o 
  -2  -6   9      783.86      807.05     37.06 o 
  -1  -6   9      231.35      226.23     11.31 o 
   0  -6   9       33.29       30.59      6.26 o 
   1  -6   9      193.83      194.24     26.53 o 
   2  -6   9      194.47      216.58     28.16 o 
   3  -6   9       47.56       55.56      9.40 o 
   4  -6   9      180.85      165.30     25.16 o 
   5  -6   9       36.69       28.88     11.20 o 
  -7  -5   9       66.41       40.52     20.73 o 
  -6  -5   9      138.97      143.22     27.12 o 
  -5  -5   9      119.46      123.08     28.31 o 
  -4  -5   9      205.87      216.54     38.20 o 
  -3  -5   9      207.33      218.21     10.14 o 
  -2  -5   9      879.29      981.55     36.31 o 
  -1  -5   9      295.54      337.41     17.76 o 
   0  -5   9      870.66      879.23     50.41 o 
   1  -5   9      334.05      362.87     16.76 o 
   2  -5   9      345.59      342.36     30.61 o 
   3  -5   9      181.93      158.11     23.59 o 
   4  -5   9       55.73       61.20     10.51 o 
   5  -5   9      293.75      236.95     34.20 o 
   6  -5   9       53.88       52.43     19.18 o 
  -7  -4   9        6.01        9.21      7.95 o 
  -6  -4   9      131.94      118.08     37.87 o 
  -5  -4   9      118.03      104.62     28.32 o 
  -4  -4   9      320.00      320.09     61.60 o 
  -3  -4   9      109.47      100.21     16.22 o 
  -2  -4   9      404.67      440.60     19.28 o 
  -1  -4   9      292.10      290.30     13.12 o 
   0  -4   9        9.84       15.49      3.73 o 
   1  -4   9      145.99      161.72     25.52 o 
   2  -4   9       51.37       64.53      9.46 o 
   3  -4   9       51.41       47.71     11.92 o 
   4  -4   9       27.37       27.09      8.15 o 
   5  -4   9       49.26       36.17     13.20 o 
   6  -4   9      121.54      108.87     32.16 o 
  -7  -3   9       48.15       43.54     11.05 o 
  -6  -3   9      112.83      102.89     24.78 o 
  -5  -3   9       88.99       88.98     16.98 o 
  -4  -3   9      230.76      253.66     48.37 o 
  -3  -3   9       10.94       13.00      3.92 o 
  -2  -3   9      130.33      143.12      8.21 o 
  -1  -3   9      236.32      225.62     11.41 o 
   0  -3   9       95.97       94.44     11.61 o 
   1  -3   9      295.56      306.29     18.81 o 
   2  -3   9      104.58      128.19     20.40 o 
   3  -3   9      123.76      148.63     21.50 o 
   4  -3   9      226.65      246.09     43.21 o 
   5  -3   9      145.64      113.89     30.72 o 
   6  -3   9      266.50      261.92     18.65 o 
  -8  -2   9       14.00        9.58      9.20 o 
  -7  -2   9      134.27      103.36     42.71 o 
  -6  -2   9      146.81      139.72     48.96 o 
  -5  -2   9       73.84       76.06     19.07 o 
  -4  -2   9       87.93       75.85     14.21 o 
  -3  -2   9       33.64       37.28      7.04 o 
  -2  -2   9      478.54      495.07     25.08 o 
  -1  -2   9      171.36      143.47     20.08 o 
   0  -2   9      682.68      700.43     15.99 o 
   1  -2   9      200.50      175.02     21.03 o 
   2  -2   9      205.06      215.77     32.86 o 
   3  -2   9        9.66       10.77      4.08 o 
   4  -2   9       41.06       42.91      7.31 o 
   5  -2   9      193.23      194.85     58.00 o 
   6  -2   9       83.64       55.82     45.50 o 
  -8  -1   9      113.54       98.28     35.00 o 
  -7  -1   9       37.65       24.86      8.56 o 
  -6  -1   9      378.39      394.00     20.80 o 
  -5  -1   9        1.31        4.85      7.88 o 
  -4  -1   9      386.65      396.56     11.28 o 
  -3  -1   9       22.00       26.09      5.28 o 
  -2  -1   9      451.26      459.87     16.38 o 
  -1  -1   9       63.48       76.98      8.88 o 
   0  -1   9       82.62       92.94     10.22 o 
   1  -1   9      300.41      319.77     15.27 o 
   2  -1   9       24.39       35.21      6.89 o 
   3  -1   9      936.86     1019.82     45.51 o 
   4  -1   9       23.61       21.00      4.60 o 
   5  -1   9       72.63       62.60     16.29 o 
   6  -1   9      195.19      190.10     15.63 o 
  -8   0   9        2.42        2.26      3.66 o 
  -7   0   9      578.94      656.21     42.49 o 
  -6   0   9       93.08       83.76     19.67 o 
  -5   0   9      953.96     1069.64     45.68 o 
  -4   0   9      238.87      228.52     10.90 o 
  -3   0   9       11.62        9.09      3.88 o 
  -2   0   9       69.89       63.83     11.07 o 
  -1   0   9      458.35      421.03     12.32 o 
   0   0   9     1290.91     1394.95     40.57 o 
   1   0   9      189.78      208.01     13.21 o 
   2   0   9       45.63       56.18      8.22 o 
   3   0   9       17.88       22.24      7.23 o 
   4   0   9       11.46       15.30      7.17 o 
   5   0   9      166.86      139.74     37.21 o 
   6   0   9       62.10       31.36     21.99 o 
  -8   1   9      112.55      135.63     13.35 o 
  -7   1   9       35.87       32.52     10.46 o 
  -6   1   9      381.09      387.77     20.32 o 
  -5   1   9        1.65        5.77      4.52 o 
  -4   1   9      382.17      413.97     12.22 o 
  -3   1   9       24.13       19.58      4.96 o 
  -2   1   9      451.81      458.92     23.07 o 
  -1   1   9       60.90       65.39     10.01 o 
   0   1   9       86.50      121.86     16.61 o 
   1   1   9      302.26      337.04     15.66 o 
   2   1   9       24.06       28.62      5.48 o 
   3   1   9      923.77      948.01     19.23 o 
   4   1   9       23.16       27.32     13.07 o 
   5   1   9       74.55       77.88     30.56 o 
   6   1   9      193.49      214.60     16.76 o 
  -8   2   9       12.93       12.01      6.82 o 
  -7   2   9      139.18      184.40     56.82 o 
  -6   2   9      145.78      190.58     45.88 o 
  -5   2   9       77.62       78.53     14.14 o 
  -4   2   9       88.52       81.21     20.79 o 
  -3   2   9       34.78       42.90      8.08 o 
  -2   2   9      475.55      494.48     17.74 o 
  -1   2   9      173.75      168.36     20.73 o 
   0   2   9      681.11      699.21     25.72 o 
   1   2   9      200.94      189.59     29.33 o 
   2   2   9      198.08      235.23     22.94 o 
   3   2   9        9.06        7.78      3.92 o 
   4   2   9       41.47       39.66     15.72 o 
   5   2   9      191.35      131.42     40.63 o 
   6   2   9       83.28       48.57     37.31 o 
  -7   3   9       46.41       34.82     14.56 o 
  -6   3   9      113.67      106.34     26.33 o 
  -5   3   9       88.04       87.92     13.79 o 
  -4   3   9      227.33      238.75     15.86 o 
  -3   3   9       11.37       24.59      5.39 o 
  -2   3   9      131.30      130.71      9.66 o 
  -1   3   9      240.07      229.88     20.09 o 
   0   3   9       98.03       87.18     15.58 o 
   1   3   9      293.35      292.19     11.98 o 
   2   3   9      102.48       95.55     13.56 o 
   3   3   9      122.66      157.36     31.78 o 
   4   3   9      225.81      240.49     16.82 o 
   5   3   9      143.79       98.31     23.05 o 
   6   3   9      261.69      269.78     18.84 o 
  -7   4   9        5.94        5.39      7.56 o 
  -6   4   9      129.92      117.46      8.84 o 
  -5   4   9      121.30      101.13     26.24 o 
  -4   4   9      320.59      330.51     15.05 o 
  -3   4   9      110.44      106.61     14.38 o 
  -2   4   9      407.82      395.00     19.46 o 
  -1   4   9      289.71      262.54     16.06 o 
   0   4   9       10.85       13.08      5.36 o 
   1   4   9      147.13      154.61      9.71 o 
   2   4   9       49.37       50.52      9.27 o 
   3   4   9       53.66       63.69     11.09 o 
   4   4   9       29.27       29.98     11.33 o 
   5   4   9       44.02       44.46     14.53 o 
   6   4   9      117.94       89.68     40.53 o 
  -7   5   9       64.69       49.76     25.14 o 
  -6   5   9      140.24      150.33     11.59 o 
  -5   5   9      122.20       95.84     21.43 o 
  -4   5   9      207.48      182.06     33.43 o 
  -3   5   9      202.88      193.98     22.25 o 
  -2   5   9      879.16      938.07     26.75 o 
  -1   5   9      298.30      311.92     21.11 o 
   0   5   9      873.98      903.33     33.71 o 
   1   5   9      341.66      379.45     20.78 o 
   2   5   9      350.74      318.11     13.72 o 
   3   5   9      183.92      154.39     35.08 o 
   4   5   9       54.71       46.50     11.46 o 
   5   5   9      302.11      251.34     51.33 o 
   6   5   9       52.97       40.23     17.83 o 
  -7   6   9       56.81       42.86     20.66 o 
  -6   6   9       58.51       49.54     10.27 o 
  -5   6   9      266.61      310.71     11.86 o 
  -4   6   9      255.83      252.11     15.38 o 
  -3   6   9      431.68      432.50     17.96 o 
  -2   6   9      776.54      823.56     45.80 o 
  -1   6   9      236.81      249.39     10.81 o 
   0   6   9       35.95       29.39      6.70 o 
   1   6   9      196.71      184.89     26.25 o 
   2   6   9      195.10      181.79     49.51 o 
   3   6   9       47.79       57.18     14.40 o 
   4   6   9      184.11      163.32     34.77 o 
   5   6   9       42.56       33.68     16.18 o 
  -7   7   9      128.70      111.75     47.71 o 
  -6   7   9      244.39      219.57     41.33 o 
  -5   7   9      211.14      197.89     14.11 o 
  -4   7   9       54.56       60.16      8.91 o 
  -3   7   9      123.16      112.84     13.79 o 
  -2   7   9      250.49      271.81     39.10 o 
  -1   7   9      136.77      144.66     21.78 o 
   0   7   9      176.71      177.31     12.06 o 
   1   7   9      215.81      215.42     12.63 o 
   2   7   9      300.40      291.01     63.67 o 
   3   7   9       76.98       72.47     19.93 o 
   4   7   9      195.44      199.81     44.57 o 
   5   7   9       78.83       55.61     21.21 o 
  -6   8   9       55.97       65.67     13.69 o 
  -5   8   9      148.02      147.04     30.09 o 
  -4   8   9       25.19       27.86      5.21 o 
  -3   8   9      164.52      176.61     23.55 o 
  -2   8   9      342.63      355.91     25.64 o 
  -1   8   9       24.66       27.06      7.08 o 
   0   8   9       44.02       45.39     10.93 o 
   1   8   9       94.37       86.40     28.72 o 
   2   8   9       49.93       32.34     11.99 o 
   3   8   9       67.93       68.36     24.15 o 
   4   8   9       22.83       13.35      5.12 o 
   5   8   9       37.50       35.29      9.80 o 
  -6   9   9      124.99      105.78     26.51 o 
  -5   9   9       71.50       60.25     12.68 o 
  -4   9   9      129.93      133.29     15.09 o 
  -3   9   9       87.68       84.87     13.50 o 
  -2   9   9        6.57       10.26      4.21 o 
  -1   9   9       52.41       49.82      9.41 o 
   0   9   9       82.25       71.27     13.18 o 
   1   9   9       34.23       30.98      9.92 o 
   2   9   9       48.35       46.38     18.53 o 
   3   9   9       75.98       63.97     17.03 o 
   4   9   9      391.24      371.95     21.42 o 
  -6  10   9      117.47       82.06     27.47 o 
  -5  10   9       20.91       27.27      6.58 o 
  -4  10   9       23.48       24.56      8.17 o 
  -3  10   9      101.86       92.74     16.06 o 
  -2  10   9       69.98       67.12     14.22 o 
  -1  10   9      179.81      174.86     11.07 o 
   0  10   9      135.67      109.96     39.69 o 
   1  10   9       46.10       37.64     10.02 o 
   2  10   9       52.23       62.25     14.02 o 
   3  10   9      131.08      115.13     30.02 o 
   4  10   9       35.08       30.41     13.39 o 
  -5  11   9       13.76       12.40      4.28 o 
  -4  11   9      213.95      198.35     37.47 o 
  -3  11   9      260.36      248.28     32.07 o 
  -2  11   9      209.18      267.84     28.21 o 
  -1  11   9       67.66       65.75     17.29 o 
   0  11   9      197.13      196.36     45.41 o 
   1  11   9      101.24      104.54     31.72 o 
   2  11   9       51.98       44.74     18.62 o 
   3  11   9      590.71      566.95     25.46 o 
  -5  12   9       23.29       15.04      6.38 o 
  -4  12   9       81.23       69.40     15.05 o 
  -3  12   9      177.79      155.70     33.72 o 
  -2  12   9       47.71       34.00      8.13 o 
  -1  12   9      652.34      739.03     28.68 o 
   0  12   9      508.25      495.25     28.58 o 
   1  12   9       24.58       22.93      7.41 o 
   2  12   9       73.50       47.08     23.41 o 
   3  12   9       50.49       51.96     19.01 o 
  -4  13   9       84.82       75.58     23.35 o 
  -3  13   9      165.53      133.00     31.23 o 
  -2  13   9      177.54      167.85     14.59 o 
  -1  13   9        0.04        3.72      4.78 o 
   0  13   9      272.84      286.36     18.49 o 
   1  13   9      128.66      113.89     49.75 o 
   2  13   9       23.43       15.65     19.39 o 
  -3  14   9       35.72       22.91      8.63 o 
  -2  14   9       41.76       38.59     18.04 o 
  -1  14   9      256.42      216.56     70.29 o 
   0  14   9      302.12      279.11     19.00 o 
   1  14   9      194.68      140.19     36.65 o 
  -2 -12  10      186.60      176.13     42.81 o 
  -1 -12  10      243.25      211.25     50.22 o 
   0 -12  10        0.69        5.61      6.73 o 
  -3 -11  10       23.21        8.96     10.71 o 
  -2 -11  10      114.39       91.38     40.75 o 
  -1 -11  10      205.76      190.89     53.39 o 
   0 -11  10      294.11      307.63     20.49 o 
   1 -11  10       25.34       31.70     13.61 o 
  -4 -10  10      342.20      346.24     21.54 o 
  -3 -10  10       94.33       84.23     28.40 o 
  -2 -10  10      166.80      170.29     43.23 o 
  -1 -10  10       79.50       94.19     19.10 o 
   0 -10  10       39.49       31.74      6.76 o 
   1 -10  10       72.46       62.99     14.16 o 
   2 -10  10       18.68       14.27     13.16 o 
  -5  -9  10       60.41       62.64     13.46 o 
  -4  -9  10      137.97      134.50     46.62 o 
  -3  -9  10       11.14        4.98      8.13 o 
  -2  -9  10       62.21       56.89     22.52 o 
  -1  -9  10       92.38       96.12     31.81 o 
   0  -9  10      285.02      306.27     15.72 o 
   1  -9  10       39.18       42.98      9.64 o 
   2  -9  10       20.81       19.86      6.96 o 
   3  -9  10      118.04      110.46     25.44 o 
  -5  -8  10      313.71      327.79     20.12 o 
  -4  -8  10        7.87       10.87      5.13 o 
  -3  -8  10      216.39      222.26     44.63 o 
  -2  -8  10       77.20       82.85     23.42 o 
  -1  -8  10       97.02       99.58     17.13 o 
   0  -8  10      191.27      195.92     12.54 o 
   1  -8  10      325.50      338.04     17.17 o 
   2  -8  10       11.55        8.94      4.02 o 
   3  -8  10       16.55       16.44      7.62 o 
  -5  -7  10      178.01      145.63     44.90 o 
  -4  -7  10       21.82       34.33     10.92 o 
  -3  -7  10      206.90      173.91     45.01 o 
  -2  -7  10       63.99       60.93     17.38 o 
  -1  -7  10       32.50       33.46      7.93 o 
   0  -7  10       41.11       48.74     15.57 o 
   1  -7  10      198.22      221.32     14.47 o 
   2  -7  10      155.40      142.23     35.14 o 
   3  -7  10      315.04      290.30     41.64 o 
   4  -7  10      168.11      187.08     27.00 o 
  -6  -6  10      307.28      336.44     20.34 o 
  -5  -6  10       96.95      102.48     20.38 o 
  -4  -6  10       38.48       37.97     17.06 o 
  -3  -6  10      142.76      121.93     25.30 o 
  -2  -6  10      421.38      395.19     15.36 o 
  -1  -6  10      131.70      150.35     20.01 o 
   0  -6  10      469.72      472.05     18.68 o 
   1  -6  10      692.80      701.29     18.42 o 
   2  -6  10      234.41      229.46     14.75 o 
   3  -6  10       62.40       49.13     11.84 o 
   4  -6  10      193.71      174.95     10.79 o 
  -6  -5  10      116.55      116.19     37.86 o 
  -5  -5  10       84.40       65.09     24.54 o 
  -4  -5  10       19.99       33.87      8.01 o 
  -3  -5  10      457.15      474.38     81.19 o 
  -2  -5  10      391.23      399.72     30.74 o 
  -1  -5  10       57.55       55.83      9.94 o 
   0  -5  10       17.49       22.25      6.40 o 
   1  -5  10      199.68      217.00     28.31 o 
   2  -5  10      121.63       94.74     13.30 o 
   3  -5  10      507.20      537.79     18.99 o 
   4  -5  10      334.51      329.51     17.70 o 
  -6  -4  10      266.13      249.89     56.51 o 
  -5  -4  10        2.61        3.00      4.20 o 
  -4  -4  10        8.43        8.16      6.38 o 
  -3  -4  10       74.76       48.50     12.81 o 
  -2  -4  10       33.45       41.89     11.58 o 
  -1  -4  10       38.98       36.76      8.52 o 
   0  -4  10      237.04      255.53     31.83 o 
   1  -4  10      197.51      227.08     25.05 o 
   2  -4  10       90.67       99.99     15.47 o 
   3  -4  10       10.05        9.02      5.92 o 
   4  -4  10      224.51      225.59     15.39 o 
  -6  -3  10       72.92       54.59     25.05 o 
  -5  -3  10       15.38       13.62      8.79 o 
  -4  -3  10      114.03      128.94     31.15 o 
  -3  -3  10       35.90       27.15      9.29 o 
  -2  -3  10      207.32      198.75     14.09 o 
  -1  -3  10       76.95       92.62     15.51 o 
   0  -3  10      175.01      175.30     20.92 o 
   1  -3  10       99.15       89.29     15.99 o 
   2  -3  10        2.24        2.72      5.94 o 
   3  -3  10      286.35      267.15     11.96 o 
   4  -3  10      126.20       93.21     22.86 o 
   5  -3  10      131.91       96.44     46.69 o 
  -6  -2  10      198.95      215.29     66.79 o 
  -5  -2  10      113.16       91.87     23.11 o 
  -4  -2  10      330.37      334.82     56.99 o 
  -3  -2  10      244.25      222.62     11.31 o 
  -2  -2  10      409.00      411.21     21.36 o 
  -1  -2  10        5.95        4.78      1.90 o 
   0  -2  10      136.52      138.48     23.91 o 
   1  -2  10      264.75      244.93     21.94 o 
   2  -2  10       94.02       93.39     16.69 o 
   3  -2  10      313.57      335.46     25.40 o 
   4  -2  10      118.17      107.58     39.93 o 
   5  -2  10       40.79       37.13     21.41 o 
  -7  -1  10       58.44       40.91     24.90 o 
  -6  -1  10       26.86       28.74     13.20 o 
  -5  -1  10        8.11        9.89      9.92 o 
  -4  -1  10       54.46       52.46      9.89 o 
  -3  -1  10      632.66      622.75     21.09 o 
  -2  -1  10       12.68        8.35      4.24 o 
  -1  -1  10      208.47      227.26     30.38 o 
   0  -1  10       21.28       19.88      5.03 o 
   1  -1  10        5.37        5.90      2.51 o 
   2  -1  10      351.82      376.36     19.04 o 
   3  -1  10      302.29      305.11     12.30 o 
   4  -1  10      165.66      138.23     57.22 o 
   5  -1  10       51.95       45.19     17.10 o 
  -7   0  10        0.27        5.44      8.45 o 
  -6   0  10       42.33       29.60     14.16 o 
  -5   0  10      162.94      116.33     35.98 o 
  -4   0  10      753.70      798.38     21.44 o 
  -3   0  10       47.88       48.33      9.21 o 
  -2   0  10     1063.45     1177.68     33.60 o 
  -1   0  10       13.06       17.70      7.38 o 
   0   0  10      131.98      153.19     17.88 o 
   1   0  10       43.99       41.46      7.61 o 
   2   0  10      195.09      181.10     28.45 o 
   3   0  10      758.08      802.72     22.50 o 
   4   0  10       58.12       74.19     33.92 o 
   5   0  10       67.53       47.33     19.50 o 
  -7   1  10       58.68       42.33     19.83 o 
  -6   1  10       28.45       34.14     16.85 o 
  -5   1  10        7.40       14.19      9.38 o 
  -4   1  10       53.12       49.18     10.47 o 
  -3   1  10      624.24      647.19     21.49 o 
  -2   1  10       11.12        6.15      2.31 o 
  -1   1  10      207.36      195.53     32.17 o 
   0   1  10       22.56       17.72      3.85 o 
   1   1  10        5.92        8.57      3.20 o 
   2   1  10      355.98      362.36     14.27 o 
   3   1  10      305.06      320.48     19.26 o 
   4   1  10      164.57      162.26     15.11 o 
   5   1  10       46.62       40.45     21.08 o 
  -6   2  10      197.26      184.73     24.87 o 
  -5   2  10      113.58       85.72     29.40 o 
  -4   2  10      324.68      360.50     39.26 o 
  -3   2  10      237.37      203.88     11.95 o 
  -2   2  10      417.93      394.75     19.45 o 
  -1   2  10        6.33        9.66      4.24 o 
   0   2  10      136.37      129.07     22.49 o 
   1   2  10      270.56      260.18     15.09 o 
   2   2  10       97.52       83.86     15.47 o 
   3   2  10      317.06      298.04     64.67 o 
   4   2  10      116.54       89.73     37.75 o 
   5   2  10       40.72       43.01     13.30 o 
  -6   3  10       75.70       66.30     16.06 o 
  -5   3  10       14.59        9.76      3.35 o 
  -4   3  10      116.82      124.45     35.07 o 
  -3   3  10       37.09       25.41      4.84 o 
  -2   3  10      200.56      204.96     13.73 o 
  -1   3  10       74.95       86.92      9.97 o 
   0   3  10      174.70      187.72     22.61 o 
   1   3  10      100.02       99.51     14.36 o 
   2   3  10        2.07        2.54      1.56 o 
   3   3  10      289.02      299.87     18.28 o 
   4   3  10      127.95      103.55     38.11 o 
   5   3  10      130.64      112.84     32.81 o 
  -6   4  10      268.26      232.71     66.45 o 
  -5   4  10        2.50        4.84      2.65 o 
  -4   4  10        7.79        5.79      3.82 o 
  -3   4  10       72.24       58.53     11.91 o 
  -2   4  10       35.21       31.25      9.75 o 
  -1   4  10       40.72       33.55      6.94 o 
   0   4  10      232.83      225.43     10.05 o 
   1   4  10      194.61      179.95     28.59 o 
   2   4  10       89.51      105.56     29.09 o 
   3   4  10        9.12       12.13      5.84 o 
   4   4  10      218.66      232.84     17.11 o 
  -6   5  10      119.89      105.75     45.57 o 
  -5   5  10       83.66       75.65     16.04 o 
  -4   5  10       22.13       29.99      6.81 o 
  -3   5  10      468.57      474.88     19.32 o 
  -2   5  10      397.76      404.43     13.31 o 
  -1   5  10       55.10       44.60      6.78 o 
   0   5  10       19.74       18.81      4.91 o 
   1   5  10      198.70      221.35     31.61 o 
   2   5  10      122.82       86.74     25.23 o 
   3   5  10      506.43      506.58     24.17 o 
   4   5  10      334.36      353.96     20.99 o 
  -6   6  10      299.49      311.19     20.26 o 
  -5   6  10       97.70       90.98     22.64 o 
  -4   6  10       40.53       35.44      7.64 o 
  -3   6  10      140.16      134.81     19.66 o 
  -2   6  10      426.56      409.14     18.56 o 
  -1   6  10      133.77      126.91     16.90 o 
   0   6  10      463.27      467.08     13.82 o 
   1   6  10      684.61      682.59     26.48 o 
   2   6  10      235.38      192.82     41.59 o 
   3   6  10       63.31       58.48     19.86 o 
   4   6  10      193.89      147.46     39.17 o 
  -5   7  10      179.95      161.80     12.02 o 
  -4   7  10       22.90       26.07      8.07 o 
  -3   7  10      204.47      192.14     29.94 o 
  -2   7  10       67.03       74.88     17.33 o 
  -1   7  10       30.98       31.11      6.78 o 
   0   7  10       40.50       45.30     10.22 o 
   1   7  10      193.53      188.35     49.43 o 
   2   7  10      153.60      139.14     38.80 o 
   3   7  10      313.71      327.02     19.74 o 
   4   7  10      167.05      186.74     48.64 o 
  -5   8  10      310.49      326.88     13.42 o 
  -4   8  10        7.08        4.43      2.43 o 
  -3   8  10      217.35      227.53     14.39 o 
  -2   8  10       81.07       71.06     14.07 o 
  -1   8  10       97.94       92.93     20.00 o 
   0   8  10      195.47      213.76     26.26 o 
   1   8  10      330.54      312.86     67.56 o 
   2   8  10       11.27       12.19      4.76 o 
   3   8  10       16.80        9.54      7.39 o 
  -5   9  10       60.07       39.03      7.04 o 
  -4   9  10      142.28      137.10     31.17 o 
  -3   9  10       10.45        6.37      3.19 o 
  -2   9  10       64.58       66.52     12.93 o 
  -1   9  10       94.24       90.85     19.72 o 
   0   9  10      280.69      293.56     17.86 o 
   1   9  10       38.74       31.50     17.22 o 
   2   9  10       20.97       32.69     15.14 o 
   3   9  10      116.05       86.46     30.48 o 
  -4  10  10      343.99      341.89     29.73 o 
  -3  10  10       97.33       85.74     20.25 o 
  -2  10  10      163.10      135.54     26.49 o 
  -1  10  10       78.80       66.58     16.81 o 
   0  10  10       39.54       33.05     17.49 o 
   1  10  10       74.93       51.27     19.39 o 
   2  10  10       20.19       15.59     11.45 o 
  -3  11  10       21.02       13.41      6.68 o 
  -2  11  10      116.40      112.94     10.15 o 
  -1  11  10      206.44      201.98     35.65 o 
   0  11  10      296.00      309.57     19.38 o 
   1  11  10       23.59       22.63      8.87 o 
  -2  12  10      182.63      128.41     27.46 o 
  -1  12  10      240.13      197.08     58.32 o 
   0  12  10        0.89       -0.69      5.91 o 
  -1  -9  11       67.90       72.79     32.57 o 
  -3  -8  11      205.78      180.92     60.60 o 
  -2  -8  11       41.67       41.56     15.99 o 
  -1  -8  11       43.74       40.39     17.39 o 
   0  -8  11       60.55       48.15     12.94 o 
   1  -8  11        1.99        5.47      2.66 o 
  -3  -7  11      132.01      117.05     49.26 o 
  -2  -7  11       21.98       15.70     10.24 o 
  -1  -7  11      113.35      104.20     35.02 o 
   0  -7  11      227.44      208.26     13.76 o 
   1  -7  11       48.57       39.80     19.06 o 
  -4  -6  11      154.98      183.13     47.68 o 
  -3  -6  11      467.13      476.97     23.54 o 
  -2  -6  11       28.55       21.03      6.80 o 
  -1  -6  11      180.06      186.41     15.59 o 
   0  -6  11       22.86       12.12      4.39 o 
   1  -6  11       75.96       68.30     17.15 o 
   2  -6  11       45.74       35.96     12.07 o 
  -4  -5  11      112.09      120.28     27.20 o 
  -3  -5  11      147.14      135.69     36.20 o 
  -2  -5  11      282.37      293.17     69.72 o 
  -1  -5  11      135.03      139.45     24.97 o 
   0  -5  11      218.72      206.53     36.54 o 
   1  -5  11      196.93      223.25     33.47 o 
   2  -5  11       66.17       51.50     13.25 o 
  -5  -4  11      257.60      241.14     18.05 o 
  -4  -4  11       88.00       76.65     27.59 o 
  -3  -4  11      412.14      429.12     86.30 o 
  -2  -4  11       17.10       24.05      7.47 o 
  -1  -4  11       36.39       34.24      6.50 o 
   0  -4  11       11.16        6.71      3.83 o 
   1  -4  11       83.93       80.67     18.46 o 
   2  -4  11      121.23      101.34     15.77 o 
   3  -4  11      132.40      136.38     11.67 o 
  -5  -3  11      216.33      148.77     63.77 o 
  -4  -3  11       64.29       54.84     38.85 o 
  -3  -3  11        8.01        9.36      8.47 o 
  -2  -3  11       31.17       19.19      5.85 o 
  -1  -3  11      154.98      129.99     18.85 o 
   0  -3  11       41.43       52.82     11.14 o 
   1  -3  11       92.66       87.21     14.45 o 
   2  -3  11        2.87        4.93      3.08 o 
   3  -3  11       59.16       43.52     15.85 o 
  -5  -2  11       51.04       30.21     14.78 o 
  -4  -2  11      118.03      119.87     38.66 o 
  -3  -2  11      318.74      353.64     20.52 o 
  -2  -2  11      180.95      166.26     23.75 o 
  -1  -2  11      386.74      400.45     23.71 o 
   0  -2  11       73.06       57.54     12.06 o 
   1  -2  11      151.47      156.33     27.48 o 
   2  -2  11       38.47       33.55     12.01 o 
   3  -2  11       52.83       39.35     11.84 o 
  -5  -1  11      217.85      177.55     38.23 o 
  -4  -1  11       20.11       15.84      5.50 o 
  -3  -1  11        5.41        4.23      2.84 o 
  -2  -1  11      106.93       93.16     18.40 o 
  -1  -1  11       21.85       21.13      4.79 o 
   0  -1  11      155.06      143.84     30.91 o 
   1  -1  11       24.34       21.51      5.37 o 
   2  -1  11      228.61      227.64     15.67 o 
   3  -1  11       42.15       41.77     21.34 o 
  -5   0  11      114.98       81.75     20.49 o 
  -4   0  11        9.70        5.06      4.37 o 
  -3   0  11      139.96      153.03     16.21 o 
  -2   0  11      190.65      182.40     30.28 o 
  -1   0  11      911.70     1021.43     21.47 o 
   0   0  11        0.46        3.89      2.06 o 
   1   0  11      280.46      285.07     25.89 o 
   2   0  11       42.90       27.65      9.66 o 
   3   0  11        0.57        4.03      4.10 o 
  -5   1  11      214.85      189.07     36.62 o 
  -4   1  11       18.64       17.09      5.32 o 
  -3   1  11        5.71        7.69      4.57 o 
  -2   1  11       98.94       78.08     15.16 o 
  -1   1  11       20.10       16.21      5.72 o 
   0   1  11      154.72      163.39     12.18 o 
   1   1  11       25.57       20.04      5.90 o 
   2   1  11      227.70      233.65     20.56 o 
   3   1  11       41.64       20.99      8.94 o 
  -4   2  11      121.42      131.94      9.82 o 
  -3   2  11      314.22      318.96     15.74 o 
  -2   2  11      179.65      199.43     16.22 o 
  -1   2  11      393.71      391.27     29.33 o 
   0   2  11       74.41       57.23     10.78 o 
   1   2  11      150.79      139.17     27.67 o 
   2   2  11       38.43       30.00     13.25 o 
   3   2  11       52.94       40.05     17.07 o 
  -5   3  11      216.50      191.29     45.31 o 
  -4   3  11       63.73       62.49     14.98 o 
  -3   3  11        8.59        9.88      5.23 o 
  -2   3  11       30.73       22.94      7.06 o 
  -1   3  11      148.78      170.18     25.37 o 
   0   3  11       40.31       43.13     10.02 o 
   1   3  11       92.93       65.47     15.10 o 
   2   3  11        2.03        0.78      6.53 o 
   3   3  11       58.04       61.35     24.43 o 
  -5   4  11      256.47      240.38     19.86 o 
  -4   4  11       86.18       67.48     14.20 o 
  -3   4  11      408.23      457.10     14.79 o 
  -2   4  11       17.32       18.72      7.58 o 
  -1   4  11       37.23       25.82      9.25 o 
   0   4  11       12.06       14.17      4.80 o 
   1   4  11       84.17       71.39     28.80 o 
   2   4  11      118.93       85.65     31.90 o 
   3   4  11      137.61       98.51     49.63 o 
  -4   5  11      111.76      112.30      9.73 o 
  -3   5  11      144.93      124.75     22.80 o 
  -2   5  11      279.62      276.82     12.46 o 
  -1   5  11      136.30      129.17     31.01 o 
   0   5  11      223.73      261.76     20.81 o 
   1   5  11      197.81      191.73     38.43 o 
   2   5  11       65.94       41.33     20.43 o 
  -4   6  11      154.66      130.02     27.71 o 
  -3   6  11      474.89      512.06     17.24 o 
  -2   6  11       26.99       24.12      7.11 o 
  -1   6  11      182.32      147.43     29.17 o 
   0   6  11       23.58       14.26      4.91 o 
   1   6  11       75.30       60.35     22.97 o 
   2   6  11       45.33       50.07     17.34 o 
  -3   7  11      126.91      113.03     28.90 o 
  -2   7  11       21.51       16.73      6.35 o 
  -1   7  11      115.42       90.06     20.86 o 
   0   7  11      226.99      175.30     64.28 o 
   1   7  11       47.85       34.85     14.86 o 
  -3   8  11      205.90      205.43     36.71 o 
  -2   8  11       43.38       42.29     13.47 o 
  -1   8  11       45.08       27.16      9.81 o 
   0   8  11       61.62       53.60     16.29 o 
   1   8  11        2.08        7.51      7.21 o 
  -1   9  11       65.45       47.38     26.69 o 
  -2  -2  12        3.95       10.33      6.16 o 
  -1  -2  12       90.18       70.69     16.72 o 
  -2  -1  12      137.65      137.46     25.99 o 
  -1  -1  12        8.86        4.93      4.34 o 
   0  -1  12        1.78        5.44      5.54 o 
  -2   0  12        7.99        4.63      3.18 o 
  -1   0  12        5.36        5.95      3.61 o 
   0   0  12       35.74       31.61      9.19 o 
  -2   1  12      135.94      129.57     21.58 o 
  -1   1  12        8.47        8.63      4.24 o 
   0   1  12        1.34        3.86      2.82 o 
  -2   2  12        4.44        7.89      3.55 o 
  -1   2  12       89.47       69.36     19.98 o 
                                                 
